# Supplementary material for: Molecular Informatics Studies of the Iron-Dependent Regulator (ideR) Reveal Potential Novel Anti-Mycobacterium ulcerans Natural Product-Derived Compounds
Source: Molecules. 2019 Jun 21;24(12):2299. doi: 10.3390/molecules24122299 (PMC6631925; doi:10.3390/molecules24122299)
Supplement: Supplementary file 1 [file molecules-24-02299-s001.zip]

Archive with 2 entries (2 files):
- Supplementary_files_submitted_revsion_20_05_2019/Supplementary file_reviewed_FINAL_SKK.docx
- Supplementary_files_submitted_revsion_20_05_2019/Supplementary File_S1.csv
