# Supplementary material for: Molecular Informatics Studies of the Iron-Dependent Regulator (ideR) Reveal Potential Novel Anti-Mycobacterium ulcerans Natural Product-Derived Compounds
Source: Molecules. 2019 Jun 21;24(12):2299. doi: 10.3390/molecules24122299 (PMC6631925; doi:10.3390/molecules24122299)
Supplement: Supplementary file 1 [file molecules-24-02299-s001.zip › Supplementary_files_submitted_revsion_20_05_2019/Supplementary File_S1.csv]

ACTIVES							DECOYS
NCI ID of Compounds	Binding -site screened against						DUD-E ID of Compounds	Binding -site screened against
	BU_MBS	BU_DBS	TB_MBS	TB_DBS				BU_MBS	BU_DBS	TB_MBS	TB_DBS
NSC12448	-7.1	-5.8	-7.2	-5.8			C00040070_P156289744	-5.4	-4.7	-5.4	-4.5
NSC12453	-7.3	-6.1	-7.5	-6.2			C00043650_P54323397	-7.2	-5.6	-7.1	-5.5
NSC153166	-7.9	-5.5	-7.5	-5.5			C00043650_P54323921	-7.5	-5.6	-7.8	-5.7
NSC156843	-7.7	-6.4	-8.1	-5.3			C00089793_P56310298	-6.6	-5.6	-6.9	-5.5
NSC201773	-7.6	-6	-7.5	-6.1			C00226843_P10557611	-6.9	-5.7	-7	-5.3
NSC22596	-6.9	-5.2	-6.7	-5.1			C00428863_P05220850	-7.9	-6.7	-7.8	-6.2
NSC281033	-6.1	-5	-6	-4.6			C00473040_P06878630	-6.8	-5.2	-6.5	-5.2
NSC282699	-7.6	-6.2	-7.1	-6.2			C00483493_P56364397	-5.3	-4.4	-5.3	-4.5
NSC28489	-6.6	-5.8	-7.4	-5.5			C00524994_P07388445	-7	-5.5	-6.6	-5.7
NSC303600	-7	-5.9	-6.7	-5.9			C00529891_P07480234	-7.3	-5.5	-6.5	-5.9
NSC33755	-6.7	-5.3	-6.9	-5.8			C00571903_P56353669	-5.9	-4.7	-5.9	-4.7
NSC34445	-6.4	-4.8	-6.2	-4.9			C00622676_P49455600	-6.9	-5.4	-7.6	-5.5
NSC360506	-7.7	-6.3	-7.7	-5.9			C00626591_P28930607	-6.8	-4.9	-7.3	-5.7
NSC402362	-7.5	-6.1	-7.4	-5.9			C00727911_P05401538	-7	-5.2	-7	-5.1
NSC4299	-9	-6.6	-8.8	-6.4			C00755769_P06669086	-6.9	-5	-7.4	-5.2
NSC44417	-7.4	-6.1	-7.5	-5.9			C00820039_P12918492	-6.6	-5.8	-6.6	-6.1
NSC45204	-8.5	-6.4	-8.1	-7			C00844152_P127977538	-6.5	-5.2	-6.3	-5.1
NSC45558	-7.3	-5.9	-7.4	-6.5			C00850704_P07339335	-7.4	-5.4	-7.2	-5.6
NSC45578	-7.7	-6	-8.2	-5.7			C01175380_P152284361	-7.6	-5.9	-7.1	-5.4
NSC45591	-7.5	-7.1	-8.6	-6.6			C01180337_P53541076	-6.4	-5.5	-7	-5.3
NSC46715	-7.4	-5.9	-7.3	-5.7			C01201753_P79934572	-7.2	-5.3	-7	-5.3
NSC47706	-7	-5.6	-7.1	-6.3			C01221126_P06560081	-6.1	-5.6	-6.4	-5
NSC47766	-6.7	-7.4	-8.5	-7.1			C01254493_P48213594	-6.7	-5	-6.8	-5.7
NSC5478	-7.2	-5.3	-6.8	-5.4			C01275229_P49305108	-7.3	-5.6	-7.3	-6
NSC56424	-6.9	-5.4	-6.8	-5.2			C01413418_P59586699	-7.5	-5.9	-7.4	-5.1
NSC65748	-7	-5.6	-7.3	-5.8			C01413451_P50121078	-7.4	-5.4	-7.3	-5.5
NSC662443	-7.9	-6.3	-7.4	-5.9			C01428443_P126188742	-7.1	-5.6	-6.9	-5.5
NSC662444	-7.4	-5.7	-7.5	-5.9			C01453843_P128401050	-7	-5.3	-6.8	-5.7
NSC673333	-6.5	-5.5	-6.4	-5			C01453846_P128401042	-7	-5.1	-6.8	-5.7
NSC673336	-6.4	-5.9	-6.6	-5.3			C01472802_P13277690	-7.8	-6.1	-7.3	-5.8
NSC673342	-6.2	-5.6	-6.3	-5.2			C01475878_P26832963	-6.6	-5	-6.6	-5.3
NSC75957	-8.1	-6.1	-8.7	-6.5			C01643992_P04641076	-6.8	-5.8	-6.9	-5.8
NSC77040	-5.8	-4.5	-5.9	-4.5			C01816924_P06191617	-6.6	-5.4	-6.7	-5.8
NSC97024	-7.1	-5.8	-7.2	-5.3			C01838862_P150012638	-8.1	-6.1	-8.2	-5.7
							C01856694_P12920408	-6.4	-4.8	-6.2	-4.7
							C01866623_P54262865	-7.4	-6.3	-8.1	-5.7
							C01866624_P54262863	-7.3	-6.2	-8.1	-5.7
							C01876807_P86297206	-7	-6.2	-7.6	-5.7
							C01915551_P06570880	-7	-5	-6.6	-4.9
							C02001448_P126187439	-5.8	-4.7	-6.2	-4.4
							C02054355_P60587861	-7	-5.8	-7.3	-5.9
							C02278177_P17191586	-7.1	-5.3	-7.3	-5.1
							C02291816_P156221410	-7	-6	-7.4	-6.1
							C02358321_P08060037	-6.8	-4.9	-6.8	-5.3
							C02387795_P112463702	-7.6	-6.5	-7.5	-5.7
							C02423061_P09425970	-6.1	-5.9	-6.4	-6.2
							C02425029_P21201381	-7	-5.4	-8	-5.5
							C02437447_P155400811	-6.9	-5.8	-6.9	-6.2
							C02478879_P90426931	-6.7	-5.8	-7.1	-6.1
							C02652836_P57383550	-7.2	-5.1	-6.9	-5.2
							C02701635_P117200773	-7.2	-5.5	-7.3	-5.8
							C02829806_P14246823	-6.8	-4.9	-7.1	-6.3
							C02886044_P56549349	-5.8	-6.1	-7.3	-6.4
							C02965535_P09951478	-7.4	-6	-7	-5.6
							C02971846_P134238301	-6.8	-4.2	-7	-4.2
							C03064454_P30765045	-7.3	-6.2	-5.3	-6
							C03091419_P06771713	-5.5	-6.1	-7.8	-6.1
							C03229969_P126205059	-7.3	-6.4	-7.9	-6.3
							C03298701_P56449792	-8.2	-6.3	-7.8	-4.8
							C03348537_P56467748	-7.7	-5.7	-6.7	-5.9
							C03368383_P101974732	-7	-5.9	-7.3	-5.7
							C03445318_P19919804	-7.2	-5	-7.2	-4.9
							C03474468_P86211602	-7.1	-6.1	-7.4	-5.9
							C03632306_P29910846	-6.9	-6.1	-7.1	-5.5
							C03864248_P56959879	-7.6	-5.9	-7.5	-5.9
							C03871967_P56792670	-7.6	-8.7	-7.7	-8.1
							C03872850_P04549304	-7.8	-5.7	-7.5	-5.2
							C03939857_P50114723	-7.2	-5.8	-10.5	-5.5
							C04010584_P04948973	-10.4	-5.4	-7.6	-5.3
							C04032434_P112131022	-7.4	-5.5	-6.7	-5.3
							C04059264_P56608419	-6.9	-5	-6.4	-4.9
							C04245165_P07271281	-6.6	-6.3	-6.2	-6.4
							C04266693_P05580249	-6.6	-6.3	-6.5	-6.1
							C04280398_P56848149	-6.2	-5.2	-8.2	-4.9
							C04293205_P147565052	-8.1	-5.6	-7.3	-5.4
							C04316821_P97819966	-7.3	-4.3	-6.3	-4.6
							C04327344_P132556835	-6.1	-6.7	-8	-6.1
							C04436330_P53586169	-7.8	-7.3	-6.3	-6.5
							C04478801_P13263957	-6.6	-6.1	-8.5	-5.9
							C04488231_P57510058	-7.8	-5.4	-8.9	-5.5
							C04488258_P57513588	-8.4	-5.3	-6.5	-5.2
							C04521955_P10244854	-6.3	-4.9	-7.7	-4.8
							C04649655_P156334119	-7.6	-5.1	-6.8	-4.7
							C04650891_P06491171	-6.9	-5.9	-6.3	-5.8
							C04667578_P56507928	-6.1	-6	-5.8	-5.7
							C04753678_P152684842	-6.3	-4	-6.3	-4
							C04795070_P56540172	-6.1	-5.1	-7.1	-5.8
							C04851075_P53758247	-6.7	-5.9	-7.1	-6
							C04867216_P126214559	-6.9	-6	-5.8	-5.4
							C04974997_P07275748	-5.7	-5.4	-7	-6.5
							C04984533_P07298472	-6.8	-6.2	-7	-5.6
							C05059510_P29731789	-6.9	-5.4	-6.6	-5.7
							C05059763_P112633200	-6.7	-6.1	-7.6	-5.7
							C05164233_P56628031	-7.4	-6.1	-6.8	-5.4
							C05186981_P19961611	-6.7	-6	-7.4	-5.5
							C05215211_P75611202	-7.7	-6	-7.5	-6.7
							C05215214_P75611210	-7.7	-6.2	-6.7	-7.6
							C05246461_P09090739	-6.8	-7.8	-6.7	-6.9
							C05246463_P09090741	-6.8	-6.8	-8.8	-6
							C05314553_P156218860	-8.4	-5.6	-10.8	-4.6
							C05314553_P156218861	-9.1	-4.4	-8.7	-5.2
							C05314553_P156218862	-9.1	-5.1	-7.2	-6.3
							C05343028_P59065012	-7.5	-6.5	-5.9	-5.9
							C05373950_P07948362	-6.4	-5.6	-6.1	-5.2
							C05375757_P07950572	-6.3	-5.3	-8	-6.2
							C05390809_P08187023	-8.1	-5.7	-7	-5.9
							C05416289_P09798155	-7.3	-5.9	-6.5	-6
							C05521073_P109808009	-6.7	-6.2	-7.3	-5.3
							C05522328_P29639237	-7.2	-5	-7.1	-6.3
							C05522902_P132902489	-7.1	-6.6	-7.2	-6.2
							C05533291_P08224053	-7.5	-6.6	-6.5	-6.2
							C05577852_P56641639	-7.1	-6.9	-7.5	-4.1
							C05729365_P09856350	-7.9	-4.1	-8.1	-5.6
							C05795204_P08666395	-8.1	-5.5	-8.1	-5.5
							C05795210_P08666407	-8.1	-5.4	-5.9	-5.6
							C05822446_P122417302	-6	-5.6	-8.2	-5.5
							C05864437_P80079236	-8	-5.9	-7.3	-6.3
							C05931592_P112130768	-7.3	-5.8	-7.3	-5
							C06040091_P75797298	-7.8	-5	-7	-3.9
							C06057882_P09193427	-7	-4.2	-7.5	-5.8
							C06493658_P74745093	-7.9	-5.7	-6.8	-5.7
							C06554851_P30284823	-6.4	-5.1	-5.4	-5.7
							C06617233_P117199250	-5.4	-5.7	-7	-6.1
							C06706964_P10591253	-7.4	-5.7	-6.9	-5.7
							C06748301_P90679584	-6.8	-5.6	-7.1	-6.2
							C06752702_P155483375	-6.8	-6	-7.8	-5.7
							C06752766_P111612188	-7.9	-5.2	-7.2	-6.5
							C06764615_P56772650	-7.3	-5.6	-8.1	-5.6
							C06785800_P57510063	-7.7	-6.2	-6.7	-6
							C06812935_P29839262	-6.9	-5.8	-7.4	-5.7
							C06818702_P10755904	-7.5	-4.7	-7.5	-5.7
							C06954034_P128273672	-7.5	-5.6	-6.1	-6
							C07586649_P11705222	-6.9	-6	-7.1	-5.9
							C07601825_P52741957	-7.5	-5.6	-7.6	-6.4
							C07889933_P89619149	-6.9	-6.4	-6.7	-5.6
							C08115315_P155485922	-7	-5.6	-6.7	-5.5
							C08120464_P12328226	-6.9	-5.6	-6.9	-5.4
							C08367486_P12653046	-7.2	-5.4	-7.4	-6.2
							C08375370_P12662743	-6.8	-5.5	-7	-5.4
							C08620050_P13160160	-6.6	-5.5	-6.9	-5.4
							C08738314_P155879789	-7.7	-5.4	-6.1	-6.1
							C08745253_P13425414	-7.1	-5.7	-7.7	-5.6
							C08745256_P13425417	-7.1	-5.7	-7	-6.1
							C08791979_P19959022	-7.3	-5.8	-7	-5.9
							C08821788_P30183103	-7.2	-6.3	-7.5	-5.8
							C08844544_P13578868	-7	-5.8	-7.2	-5.7
							C08876706_P13630101	-7.9	-5.8	-7	-5
							C08914338_P74840109	-7.5	-5	-7.9	-5.6
							C08974744_P98482866	-7.4	-6.4	-7.9	-6.7
							C08992823_P86176861	-7.3	-5.8	-7.5	-5.8
							C09011701_P74153867	-6.9	-6	-7.4	-6.2
							C09065158_P29230510	-8.5	-6.3	-6.7	-6.2
							C09122535_P13994414	-6.8	-6	-7.4	-6
							C09169143_P15030908	-7.7	-5.3	-7.9	-5.6
							C09204081_P14109801	-7.1	-5.2	-7	-5.5
							C09235302_P44243602	-7.1	-5.6	-7.6	-5.6
							C09242950_P54281514	-7.2	-5.1	-7.1	-5.6
							C09287637_P153015925	-6.5	-6.5	-7	-6.1
							C09311679_P74874084	-7.1	-5.7	-7.1	-6.2
							C09323810_P152396562	-6.2	-5.6	-7.2	-5.7
							C09444304_P14469819	-7.4	-5.2	-6.8	-5.2
							C09461484_P57678175	-7.4	-5.9	-6.9	-4.9
							C09673709_P14826820	-7.5	-4.9	-6.4	-5.5
							C09683407_P52465914	-7.2	-5.8	-7.4	-5.9
							C09690376_P14842703	-6.2	-6.3	-7.7	-4.9
							C09880680_P90795737	-7	-5.5	-7	-5.9
							C10166696_P95039609	-7.1	-6.2	-6.5	-4.7
							C10370688_P15741367	-6.8	-5.2	-6.8	-5.7
							C10649499_P122313614	-6.4	-5.6	-6.7	-5.7
							C11144384_P16909171	-6.8	-6.7	-6.8	-5.8
							C11535648_P17122712	-6.5	-6	-6.6	-6.3
							C11695997_P17340516	-6.8	-6.8	-6.7	-5.3
							C11866826_P17547171	-7.5	-5.1	-6.6	-6.2
							C11934031_P17624509	-7.3	-5.6	-6.6	-5.6
							C12037582_P100951109	-7.2	-5.3	-7.2	-5.9
							C12139507_P17910216	-7.1	-6.2	-7.2	-6.2
							C12188161_P17930069	-7.4	-6.4	-7.2	-5.7
							C12250128_P30311310	-6.9	-5.8	-7	-5.4
							C12298356_P18065733	-7.5	-5.2	-7.7	-4.9
							C12321367_P155579743	-7.3	-4.9	-6.9	-5.1
							C12323767_P18207126	-7	-5.4	-7.9	-5
							C12343673_P29439295	-6.4	-4.9	-7.4	-6.5
							C12360697_P49266782	-6.3	-5.9	-6.9	-6.3
							C12363122_P44239492	-6.9	-6.8	-6.3	-6.8
							C12411686_P18241061	-7	-7	-6.2	-5.6
							C12419984_P83190654	-7.5	-5.9	-7.2	-6.4
							C12443030_P18284714	-7.1	-6.2	-7.3	-5.7
							C12528678_P96246533	-7.5	-5.7	-7.7	-5.8
							C12539436_P20716657	-7.4	-6.3	-7.1	-4.5
							C12604179_P86343281	-7.6	-5.4	-7.6	-5.3
							C12749131_P18743030	-6.1	-5.4	-7.3	-5.3
							C12813519_P18820668	-6.7	-4.9	-8.2	-4.7
							C13123350_P56847333	-6.7	-6.3	-7.1	-5.8
							C13123350_P56847812	-6.4	-5.6	-6.9	-5.7
							C13170339_P19805267	-6.4	-6.1	-5.8	-6.3
							C13197106_P69753690	-7.4	-5.4	-6.4	-6.2
							C13213256_P19966917	-7.7	-5.3	-6.5	-5.3
							C13213962_P60208997	-7.1	-5.7	-6.3	-5.2
							C13214228_P60209239	-7.2	-5.7	-7.7	-5.7
							C13214430_P60209403	-7.4	-5.7	-8.2	-5.5
							C13214985_P60214591	-7.3	-5.8	-7	-5.6
							C13217326_P19992277	-7.6	-6.1	-6.9	-5.6
							C13217534_P60216642	-8.3	-7.1	-7.1	-5.7
							C13217688_P60216935	-7.4	-5.7	-7.5	-5.8
							C13217781_P60217079	-7.3	-5.2	-8.3	-6.2
							C13217828_P60217178	-8	-5.5	-7.7	-6.2
							C13218360_P60217672	-7.2	-5.8	-7.4	-5.5
							C13305934_P56494652	-7.5	-5.7	-7.5	-5.8
							C13354006_P20507820	-7.7	-5.5	-8.1	-5.3
							C13409394_P57533913	-8.8	-6.6	-7.6	-5.7
							C13552858_P128003281	-6.2	-6.5	-7.3	-5.8
							C13570949_P96271714	-7.5	-5.3	-7.4	-5.5
							C13592377_P20937312	-7.4	-5.7	-8.2	-6.7
							C13618758_P20972798	-6.4	-6.7	-6.7	-6.7
							C13658385_P56539560	-7.8	-5.2	-7.1	-5.6
							C13676176_P21064811	-6.7	-5.4	-8.3	-6.2
							C13688137_P54375198	-7.1	-5.4	-6.2	-7.1
							C13735839_P108745144	-7.6	-5.6	-8	-5.3
							C13745103_P21158388	-6.2	-6.2	-6.4	-6
							C13749579_P21165269	-5.4	-5	-7	-5
							C13749584_P21165278	-5.4	-4.1	-7.3	-5.2
							C13878622_P156431764	-7.9	-4.1	-6.5	-6.1
							C14084907_P21641500	-7.3	-6.2	-5.5	-5
							C14160042_P90682180	-7.5	-5.7	-5.5	-4.4
							C14185241_P21762157	-7.5	-4.8	-7.8	-4.1
							C14609089_P99001951	-7.3	-5.3	-7.5	-6.6
							C15009200_P22813479	-6.9	-6.1	-7.6	-5.8
							C15016328_P22827370	-6.9	-4.9	-7.5	-4.8
							C15036528_P70720488	-6.9	-5.5	-7.3	-6
							C15047789_P70720605	-6.7	-5.5	-7.3	-5.9
							C15050178_P70720661	-6.6	-5.3	-6.9	-5.4
							C15481649_P34483798	-7.9	-5.8	-7.1	-5.4
							C15636837_P23608504	-6.7	-6.6	-6.8	-5.2
							C15769834_P83077616	-6.6	-5.5	-7.5	-5.3
							C15821988_P149847588	-7.3	-5.9	-7.3	-6
							C15842278_P23882373	-6.3	-7	-6.4	-6.3
							C15879923_P59996510	-6.7	-5.3	-7.3	-5.4
							C15951885_P126550642	-7	-5.4	-6.7	-5.8
							C16214244_P49539857	-7.9	-5.9	-6.8	-6.4
							C16426721_P30065370	-7.3	-5.9	-7.3	-5.1
							C16690065_P33949377	-6.9	-4.9	-7.3	-5.2
							C16691773_P83032612	-7.7	-6.2	-7.4	-5.8
							C16901154_P151856307	-7.8	-6.5	-7.1	-5.3
							C16921156_P30476577	-6.5	-5.6	-7.3	-5.7
							C16921768_P25481213	-7.7	-5.9	-7.6	-5
							C16930624_P25490463	-6.5	-5.9	-6.7	-6.3
							C16932304_P25492207	-6.3	-5.3	-7.3	-5.7
							C16934502_P25495091	-7.1	-4.9	-6.6	-5.6
							C16934507_P25495099	-7	-5.1	-6.7	-6.7
							C16942292_P25503457	-6.2	-5	-7.2	-5.7
							C16955270_P25531183	-6.2	-5.1	-6.9	-5.3
							C16972088_P57553692	-7.3	-5.7	-6.2	-5.5
							C17071839_P25674902	-7	-5.7	-6.1	-5.3
							C17076804_P49410574	-7.6	-5.7	-7.2	-4.8
							C17077237_P57768108	-7.6	-5.9	-7.4	-4.8
							C17083198_P25690209	-7.5	-5.6	-7.3	-5.4
							C17087755_P25696212	-7.2	-5.2	-7.8	-5.8
							C17207731_P56621498	-7.7	-5.7	-7.4	-6
							C17307575_P112130370	-7.4	-4.9	-7.5	-6
							C17313602_P25987708	-6.2	-4.8	-7.5	-5.1
							C17878643_P90796635	-8.3	-6.1	-7.5	-5.2
							C17878662_P90796695	-7.2	-4.7	-6.1	-5.2
							C18007217_P156334034	-7.1	-6.3	-8.6	-5.3
							C18029873_P74856834	-8	-6.3	-7	-5
							C18036716_P56626520	-6.5	-5.9	-7.4	-6.1
							C18067472_P48214555	-5.9	-5	-8	-5.2
							C18114543_P149988959	-8.4	-5.8	-6.4	-5.9
							C18169403_P128398697	-7.4	-4.9	-6.5	-6.5
							C18207522_P117617781	-7.7	-5.9	-8.3	-5.6
							C18250125_P128168538	-7.6	-6.7	-7.8	-5.1
							C19016308_P28157769	-7.6	-5.5	-7.9	-5.5
							C19074647_P28195691	-5.8	-4.8	-7.7	-5.2
							C19200259_P97735834	-6.8	-5.2	-7.6	-5.8
							C19375975_P28647406	-8.3	-7.2	-6.2	-6.2
							C19401728_P112589726	-7.6	-5.8	-6.3	-5.3
							C19471151_P28836948	-6	-4.6	-8.3	-5.1
							C19557369_P28953142	-7	-5.8	-7.7	-5.1
							C19557567_P28953340	-7.1	-5.7	-6	-6.8
							C19608419_P29059440	-7.8	-6.3	-6.9	-6.1
							C19792666_P29379855	-6.8	-5.2	-7.4	-4.9
							C19800583_P29401704	-6.1	-5.2	-8.3	-6
							C19825635_P29442637	-7.6	-6.2	-7.7	-5.6
							C19851811_P29501867	-6	-5.1	-6.2	-6.5
							C19860586_P105491065	-6.9	-5.7	-7.4	-5.1
							C19865260_P29566533	-5.7	-4.5	-5.9	-4.8
							C19867968_P29529381	-7.6	-5.3	-6.6	-6.3
							C19924572_P56690117	-7.8	-6.4	-5.6	-5.2
							C19924575_P29634237	-7.8	-6.3	-7.1	-5.8
							C19953509_P56688754	-7.5	-5.9	-8.3	-4.4
							C19961391_P29697269	-8.5	-6.2	-8.3	-5.4
							C19970977_P29719200	-6.3	-5.2	-7.8	-5.9
							C20057184_P29835864	-6.8	-5.7	-9.1	-5.9
							C20100871_P29906487	-6.2	-6.1	-6.2	-5.8
							C20120584_P97275813	-7.3	-5.9	-6.9	-6.4
							C20150004_P111215418	-8.2	-5.8	-6.1	-5.4
							C20309288_P30263048	-6.8	-6.2	-7.5	-5.4
							C20309653_P30263888	-6.6	-4.7	-7.8	-5.4
							C20320292_P30267369	-7.2	-5.3	-6.7	-5.7
							C20389373_P30369330	-7.3	-5.8	-6.3	-5.8
							C20406951_P56709813	-6.5	-5.9	-7	-5
							C20423651_P30437810	-7	-5.8	-7.3	-4.8
							C20431568_P30471430	-8.2	-5.7	-7.5	-5.9
							C20478325_P128231893	-7	-6.5	-6.6	-6
							C20516282_P30585322	-6.6	-5.8	-8.2	-5.6
							C20527612_P30602518	-7	-5.3	-7	-5.4
							C20542583_P112076250	-7	-5.8	-6.7	-5.8
							C20559488_P30667609	-7.8	-5.7	-7	-5.6
							C20581361_P30700589	-7	-5.4	-7.2	-5.6
							C20606958_P30745309	-6.9	-6	-7.4	-6
							C20611367_P30754905	-7	-5.8	-7.1	-6.2
							C20614719_P30756472	-6.8	-6.2	-6.9	-5.6
							C20629552_P30781970	-7.1	-5.3	-6.9	-5.6
							C20644621_P30815488	-7.5	-5.7	-6.5	-5.9
							C20745430_P30960063	-7.2	-5.7	-7.4	-6.3
							C20834806_P31107646	-6.8	-6.3	-6.8	-5.3
							C20842257_P31099294	-6.7	-5.7	-7.2	-5.7
							C20896815_P109806148	-8.4	-6.1	-6.7	-5.2
							C20915514_P31229797	-6.9	-5.7	-6.6	-6.2
							C21080537_P90252484	-6.4	-5.6	-8.1	-5.4
							C21083843_P31471656	-6.6	-5.3	-6.6	-4.8
							C21115186_P31509824	-6.1	-6	-6.5	-6.3
							C21142526_P31583946	-7.2	-6.2	-6.7	-5.6
							C21531859_P32146490	-7.6	-5.3	-6	-5.3
							C21650756_P32277706	-7.7	-6.2	-7.5	-5.6
							C21734638_P32380050	-7	-5.5	-7.2	-6
							C21768828_P32450681	-7.1	-5.7	-7.8	-5.9
							C21777683_P32419438	-6.9	-5.8	-7	-6.2
							C21802350_P32469025	-7.5	-5.9	-7.2	-5.9
							C21961712_P100569590	-7	-5	-7.1	-5.9
							C21971102_P32706695	-7.1	-5.5	-7.2	-5.7
							C22015810_P32756416	-6.4	-5.6	-7	-5.6
							C22031234_P32815421	-7.2	-6.6	-6.3	-5.6
							C22109506_P32901440	-6.8	-4.9	-7.5	-4.9
							C22110819_P32899165	-7.4	-4.8	-6.8	-4.9
							C22145719_P32947710	-6.5	-4.6	-7.4	-6.3
							C22164100_P32969718	-6.3	-5.5	-6.4	-6.1
							C22168300_P32974871	-6.5	-4.9	-6.4	-5.7
							C22176842_P32999166	-6.4	-5.3	-6.4	-4.9
							C22214068_P33035910	-6.9	-6.9	-6.5	-4.9
							C22228633_P57437635	-7.7	-4.9	-7.2	-5.4
							C22853392_P33949387	-6.8	-5.5	-8.2	-5.4
							C22914189_P34055924	-6.1	-6.3	-7.1	-5.5
							C22960067_P34107958	-6.2	-5.5	-6.3	-6.1
							C22961294_P59565380	-7.3	-6.4	-7.5	-5.4
							C23041882_P34207646	-6.6	-5.9	-6.9	-5.8
							C23311813_P34603359	-7.7	-6.7	-7.5	-6.1
							C23709155_P35162992	-7.2	-6.2	-7.1	-6.4
							C23883383_P35440674	-8.4	-5.8	-8.4	-6.2
							C23954050_P35603176	-7.5	-5.7	-7.5	-6.4
							C24001859_P35609005	-6.7	-5.7	-7.1	-5.8
							C24465048_P36250522	-6.9	-5	-7.1	-5.5
							C24491912_P36284020	-7	-6.1	-7.4	-5.9
							C24519986_P109338954	-7	-5.7	-7.3	-5.7
							C24719094_P36604689	-7	-6.1	-7.3	-6
							C24762539_P36680195	-7.5	-5.5	-6.9	-5.4
							C24916840_P36914826	-6.4	-5.8	-6.7	-5.8
							C25003425_P36999944	-6.9	-6.2	-6.6	-6
							C25177659_P37247936	-6.6	-6.5	-6.8	-5.4
							C25576605_P37804683	-7.8	-6.4	-7.7	-5.9
							C25586833_P156217814	-7.7	-6.4	-8	-6.4
							C25682019_P37950480	-6.7	-5.3	-7.2	-6.5
							C25682137_P37950534	-7	-6.7	-7.1	-6.2
							C26186172_P38611733	-7	-5	-7.1	-5.8
							C26258247_P112321179	-7.7	-6.4	-7.6	-6
							C27298981_P81199183	-6.7	-5.6	-6.5	-5.9
							C27525730_P155515541	-7.8	-4.9	-7.5	-5.3
							C27768941_P86102720	-7.6	-5.4	-7.3	-6.2
							C27931587_P41148681	-6.2	-5.6	-6.1	-5.8
							C27982309_P41208051	-6.5	-5	-6.3	-4.9
							C27985086_P41212993	-7.4	-5.5	-7.7	-5.6
							C28242102_P41591434	-6.8	-5.7	-6.9	-6.2
							C28465882_P86161951	-7.2	-5.7	-7.2	-4.6
							C28834902_P42420273	-6.7	-5.6	-6.7	-5.2
							C29220445_P115219481	-6	-5.1	-5.9	-5.9
							C29366153_P43137853	-6.9	-5.8	-6.8	-5.4
							C29687764_P43556269	-6.7	-5.2	-7.3	-5.3
							C29693611_P122799130	-6.1	-5.3	-5.9	-5.3
							C30603624_P45406558	-7.5	-6.1	-7.2	-6.1
							C30838773_P45395310	-6.5	-6.5	-6.2	-5.2
							C31163869_P52613519	-7.3	-6.4	-7.1	-5.4
							C31813008_P46859245	-7.1	-5.6	-7.3	-5.4
							C31817691_P149993620	-8.1	-4.8	-6.9	-6.2
							C31956012_P47129505	-7.4	-5.6	-7.5	-6.3
							C32094686_P47298153	-6.8	-6.4	-7.7	-6.2
							C32181050_P47434896	-7.3	-6.5	-6.7	-5.8
							C32518614_P47984046	-7.4	-5.5	-7.2	-5.1
							C32535304_P48056084	-6.8	-5.8	-7.3	-5.8
							C32561116_P48165720	-7.2	-5.9	-7	-6.1
							C32566535_P67193869	-7.9	-5.6	-7	-6.2
							C32593839_P48256906	-6.9	-6.2	-8.2	-5.5
							C32593858_P48256910	-6.5	-6.4	-6.5	-5.5
							C32787072_P48557995	-6.8	-5.4	-6.3	-6.1
							C32817510_P48594825	-7.4	-6.2	-6.3	-5.6
							C32881986_P48679568	-7.1	-5.6	-7.2	-5.9
							C32894329_P48693210	-7.7	-6.8	-7.1	-6
							C32918705_P48732455	-6.9	-5.7	-8.2	-5.3
							C32943851_P48768742	-6.6	-6.4	-6.9	-5.5
							C32972103_P87381499	-8	-5.8	-7.7	-5.6
							C32985146_P48831234	-7.8	-5.8	-8	-6
							C32986808_P48831491	-8	-6.6	-7.8	-5.9
							C33027194_P48882912	-7.1	-6	-7	-5.2
							C33044122_P48906732	-7.6	-6.9	-6.6	-5.3
							C33048729_P48916319	-6.9	-5.3	-7	-6.1
							C33073357_P48949642	-7.4	-6.3	-7.4	-6.3
							C33078664_P48954737	-6.4	-5.7	-7.1	-6.1
							C33086360_P48965397	-7.7	-6	-7.2	-6
							C33185191_P49087248	-6.9	-5.5	-7	-5.4
							C33286661_P89574151	-7.5	-5.2	-7.6	-5.3
							C33295105_P130272361	-6.8	-5.4	-6.9	-6
							C33318008_P152640451	-7.6	-5.5	-7.5	-6.1
							C33328686_P49297066	-7.3	-5.7	-7.4	-5.6
							C33357644_P49379880	-8.2	-7	-7.8	-5.1
							C33469900_P155638634	-6.9	-5.5	-7	-5.8
							C33531531_P49670593	-7.5	-5.4	-7.5	-5.6
							C33570302_P49733005	-6.8	-4.9	-7.2	-5.8
							C33575598_P89038891	-8.3	-5.6	-7.2	-6.7
							C33811058_P50104020	-6.7	-6.1	-7.7	-5.6
							C33910008_P152606747	-6.8	-5.9	-6.9	-5.1
							C33937426_P130213803	-6.9	-5	-7.1	-5.4
							C34104691_P101153774	-6.7	-4.7	-6.7	-5.1
							C34388864_P130202201	-6.8	-5.6	-6.5	-5.6
							C34699877_P51490814	-7.5	-4.6	-6.5	-6.1
							C34907052_P51817931	-7.1	-4.9	-6.8	-5.1
							C34926419_P51847214	-6.4	-4.9	-7.2	-5
							C35081533_P52078347	-5.9	-6	-6.6	-4.4
							C35117834_P52117804	-6.3	-5.2	-5.6	-5.1
							C35145045_P90572892	-6.3	-5.7	-6.9	-5
							C35164911_P89583254	-7.4	-5.4	-6.2	-4.8
							C35188954_P52218038	-7.2	-5.2	-7.1	-4.7
							C35325497_P52411622	-7.8	-6.1	-6.4	-6.3
							C35339947_P52434133	-6.4	-6.1	-7.8	-5.4
							C35598217_P85591212	-7.2	-5.4	-6.5	-6.4
							C35660359_P52935210	-6.8	-4.7	-7.3	-5.5
							C35676037_P52949550	-7.1	-6.2	-6.7	-5.4
							C35682043_P52964503	-6.9	-5.8	-6.8	-6.4
							C35685637_P52968318	-7.7	-4.4	-7.3	-6.3
							C35698594_P52993191	-6.4	-4.7	-7.4	-5.1
							C35733449_P53040227	-5.9	-4.6	-6.4	-4.5
							C35898073_P53292650	-8	-4.8	-5.6	-6.9
							C35929135_P53342290	-7.1	-6.3	-8	-6.3
							C36130365_P53674206	-5.8	-6	-7.4	-4.2
							C36159316_P53714538	-6.4	-5.4	-5.9	-4.6
							C36159343_P53714565	-5.5	-6	-6.2	-4.4
							C36332414_P54007884	-6.3	-5	-5.4	-4.7
							C36357504_P54043951	-7.7	-5.7	-6.4	-5.9
							C36357505_P54043953	-7.5	-6.4	-7.1	-6.1
							C36358381_P54045219	-6.6	-4.1	-7.5	-5.5
							C36365958_P54053819	-7.5	-4.7	-6.8	-5.7
							C36374468_P56752435	-7.1	-4.5	-7.2	-5.5
							C36617423_P54420424	-7.1	-4.8	-7.1	-5.6
							C36725297_P54575551	-6.8	-5.2	-6.6	-4.7
							C36749077_P54610589	-5.6	-5.6	-6.5	-4.2
							C36749221_P54610733	-5.8	-4.6	-5.7	-4.7
							C36798234_P54685823	-6	-5.2	-5.9	-4.6
							C36819582_P54718700	-6.5	-4.9	-5.9	-4.8
							C36946324_P86149914	-6.3	-4.9	-6.1	-5.3
							C36976693_P54963879	-7.1	-5.4	-6.4	-5.5
							C37029488_P55042234	-6.3	-5.5	-6.9	-4.6
							C37063932_P55098755	-6.4	-4.7	-5.8	-5
							C37068729_P55103841	-6	-5.2	-6.3	-4.9
							C37130800_P55205019	-6.6	-5.5	-5.9	-5.6
							C37191264_P55304082	-6.6	-5.6	-6.7	-5.2
							C37289970_P55450515	-6.3	-5.4	-6.7	-5.1
							C37297049_P55459681	-7.5	-5	-6	-5.5
							C37360872_P55552763	-7.2	-5	-6.4	-6
							C37392377_P55596664	-6.4	-4.5	-7.1	-5.6
							C37425404_P55639124	-6.2	-4.7	-7.4	-4.6
							C37436436_P55654344	-6.1	-4.7	-6.6	-5
							C37471523_P55711764	-5.8	-4.7	-5.9	-4.3
							C37551679_P55842633	-5.4	-5.3	-6.1	-5
							C37552176_P55844403	-5.9	-4.4	-5.7	-4.8
							C37553006_P55847476	-5.9	-5.1	-5.5	-4.7
							C37562243_P55861853	-6.4	-4.5	-5.8	-5.3
							C37586307_P55893739	-5.8	-5.5	-6.1	-4.2
							C37591915_P55903746	-6.8	-5.6	-6.4	-5
							C37623112_P55950555	-5.8	-5.5	-5.8	-4.7
							C37656029_P56003295	-6.5	-4.9	-6.7	-5.1
							C37656030_P56003296	-6.5	-5	-5.9	-5.5
							C37656094_P56003331	-6.5	-4.8	-7	-5.2
							C37656999_P55999808	-6.8	-5	-7	-5
							C37668977_P56019831	-6.5	-5.1	-6.8	-4.6
							C37675433_P56029182	-6.4	-4.7	-7	-5.4
							C37689703_P56047277	-5.9	-5.3	-6.8	-4.3
							C37689837_P56047411	-6.1	-4.6	-6.3	-4.8
							C37691281_P56048855	-6.3	-5.1	-5.6	-4.7
							C37711373_P56073142	-5.9	-4.7	-6.2	-4.7
							C37732196_P56109452	-7.3	-5.1	-6	-5.1
							C37741434_P56117244	-6.1	-4.7	-5.9	-4.6
							C37784813_P56185657	-6.4	-4.8	-6.7	-4.9
							C37794232_P56199073	-6.4	-4.6	-6.1	-5.1
							C37826289_P56257737	-5.7	-4.8	-6.5	-5
							C37834905_P56266097	-6.6	-4.8	-6.4	-5.1
							C37843391_P56280053	-5.4	-5.2	-6.6	-4.7
							C37908157_P56968638	-6.2	-4.4	-6	-4.7
							C38039611_P57194768	-7	-5.3	-6	-4.8
							C38040363_P57195524	-6.2	-4.4	-5.8	-4.9
							C38041243_P57196406	-6.1	-4.8	-6.5	-4.6
							C38062819_P57229926	-6.5	-4.9	-5.7	-5.4
							C38062820_P57240413	-6.7	-5.2	-6.5	-4.7
							C38104009_P57290709	-5.7	-5.3	-6.8	-5.1
							C38104577_P57293746	-6.1	-5.4	-5.8	-4.5
							C38507483_P58274716	-6.3	-5.5	-6.2	-5.1
							C38609965_P61533358	-7.9	-5.1	-6.6	-5.2
							C38615910_P58455832	-7	-5	-5.8	-4.9
							C38696375_P58586673	-6.8	-5.1	-6.2	-5.1
							C38704707_P61581212	-7.4	-5.4	-6.3	-5.6
							C38704793_P61581387	-7.4	-5.2	-7.5	-6
							C38704870_P61581473	-7.2	-5.6	-7.2	-5.5
							C38706102_P61582685	-6.9	-4.9	-6.8	-5.5
							C38736518_P58654064	-6.6	-6.5	-7.5	-5.6
							C38747187_P58672763	-7	-6	-7.2	-5.8
							C38752509_P58680408	-6.4	-5.5	-6.9	-6
							C38757618_P58687616	-6.9	-6	-6.9	-6.2
							C38762706_P58695162	-6.9	-5.4	-7.1	-5.8
							C38767356_P80821941	-6.6	-5.4	-6.5	-5.6
							C38783210_P58730003	-8.2	-6.6	-6.8	-5.4
							C38890842_P58918526	-7.6	-5.9	-6.8	-5.2
							C38979041_P59054340	-6.8	-4.8	-6.7	-6.2
							C38979043_P59054342	-6.8	-4.8	-7.7	-5.8
							C38980000_P59055392	-7.4	-5.3	-7.3	-5.4
							C38984576_P59063024	-7.4	-6	-7	-5.3
							C39286978_P59520760	-6.5	-5.7	-7	-5.7
							C39326552_P59581406	-6.7	-5.5	-7.4	-6.4
							C39350832_P59618776	-7.3	-5.9	-7.3	-5.5
							C39354873_P59628174	-6.9	-5.6	-6.8	-5.5
							C39357687_P59635133	-6.7	-6.1	-6.8	-6.2
							C39409796_P59727372	-8.4	-6.2	-7	-5.7
							C39591123_P60027073	-7.2	-5.6	-6.9	-5.8
							C39591222_P60051061	-7	-5.4	-6.8	-6.9
							C39591460_P60051161	-7.1	-5.2	-8.1	-6
							C39591713_P60051274	-6.2	-5.3	-7.3	-5.6
							C39723638_P60232256	-6.7	-5.7	-6.6	-5.6
							C39741804_P60261911	-7.3	-5.9	-6.9	-5.4
							C39779245_P96922477	-6.6	-5.9	-6.2	-5.8
							C39843806_P81729825	-6.5	-5.5	-6.5	-6.1
							C39855691_P60476562	-7.3	-6.3	-7	-6.4
							C39860213_P60483413	-6.6	-5.5	-6.9	-5.6
							C39870124_P60498235	-7.4	-5.6	-6.5	-6.1
							C39886738_P112768957	-8.1	-5.7	-7.4	-5
							C39886744_P108684561	-7.7	-5.3	-6.8	-5.5
							C39886745_P112768972	-7.7	-5.3	-7.6	-5.5
							C39886752_P112768985	-7.7	-5.6	-7.8	-6.1
							C39887494_P60513493	-9.8	-7.1	-7.6	-6.1
							C39894769_P60523307	-7.4	-5.8	-7.6	-5.5
							C39912534_P61503519	-7.2	-5.1	-7.8	-6.9
							C39914719_P61514602	-7.4	-5.2	-9.5	-5.2
							C39952912_P97181779	-7.3	-4.9	-7.2	-5.4
							C40049135_P60780227	-6.6	-6.1	-7	-5.7
							C40067086_P60806394	-7.4	-4.8	-6.9	-5.1
							C40071108_P87151484	-7.2	-6.4	-7.1	-5.5
							C40091441_P60847452	-5.8	-5.8	-6.7	-5.9
							C40114953_P60882969	-6.4	-4.9	-6.4	-4.6
							C40123144_P60898556	-7.4	-5.2	-8	-6.5
							C40155296_P60941299	-7.8	-5.7	-6.9	-6.2
							C40174501_P60971434	-6.5	-6.6	-6	-5.6
							C40267859_P61130725	-6.3	-5.6	-6.7	-5.6
							C40288314_P98018256	-7.6	-4.7	-7.3	-6.7
							C40351710_P61255715	-6.9	-4.8	-8.3	-5.6
							C40377228_P61295664	-6.5	-5.8	-6.9	-4.7
							C40377263_P61296125	-6.6	-5.6	-6.1	-4.8
							C40381329_P61305650	-6.7	-4.7	-6.4	-5.7
							C40404384_P61339793	-5.8	-4.3	-7.6	-5.4
							C40473289_P61444125	-6.1	-5.7	-7.1	-4.8
							C40473462_P61444280	-6.1	-4.7	-6.1	-4.3
							C40498479_P61487142	-6.9	-4.5	-6.5	-5.6
							C40516561_P61536402	-6.6	-4.7	-6.9	-4.7
							C40547558_P61565864	-6.9	-5.3	-6	-5
							C40551263_P61571559	-7	-5.4	-6	-4.6
							C40558522_P61586877	-6.7	-5	-6.2	-5.1
							C40566241_P61595331	-6.2	-5	-7.1	-5.4
							C40567564_P61598289	-6.3	-5.4	-6.6	-4.9
							C40572538_P61603928	-6.6	-5.2	-6.6	-5.6
							C40675492_P61741138	-7	-4.8	-7.8	-4.8
							C40680782_P61748217	-7.6	-5.7	-6.5	-4.7
							C40682291_P61750641	-7.9	-5.2	-6.5	-6
							C40684554_P61754486	-7.4	-6	-6.4	-5.1
							C40684657_P61754689	-7	-6	-6.5	-5
							C40685149_P61755520	-7.6	-6.2	-6.7	-6.3
							C40686336_P61757496	-7.4	-5.5	-7.2	-6.2
							C40686775_P61758274	-6.8	-5.5	-7.6	-6
							C40704758_P61788880	-7.5	-5.6	-7.3	-6
							C40705141_P61789269	-7.5	-5.8	-7	-5.9
							C40708800_P61792933	-6.2	-6.1	-7.1	-5.9
							C40709181_P61793314	-6.2	-5.9	-7.2	-5.7
							C40725425_P61824370	-6.4	-5.2	-6.7	-6
							C40752270_P61868505	-7.4	-4.6	-7.7	-6
							C40777675_P61905151	-7	-5	-7.7	-4.6
							C40782322_P61912529	-5.8	-6.2	-5.9	-5.2
							C40782386_P61912663	-6	-5.5	-5.9	-5.7
							C40784083_P61916324	-6.4	-4.9	-6.6	-6.1
							C40797629_P61955925	-7.8	-4.9	-7.3	-6
							C40798837_P82084014	-6.9	-5.6	-6.9	-5
							C40801705_P61943996	-7.2	-6	-5.8	-4.6
							C40802719_P82084372	-7.9	-6.2	-6.1	-5.5
							C40826283_P61982668	-6.9	-6	-6.6	-6
							C40830679_P61988875	-6.7	-6.8	-7.4	-6.2
							C40830695_P61988892	-6.9	-5.5	-7.5	-5.6
							C41043958_P62292410	-5.7	-4.9	-7	-6.1
							C41055931_P62311654	-7.2	-5.2	-7	-5.9
							C41059641_P62326534	-6	-4.4	-7.7	-5.1
							C41074881_P62342197	-6.7	-6.1	-6.5	-5
							C41161532_P62474132	-6.6	-4.4	-6.4	-4.6
							C41303127_P112847890	-6.9	-5.2	-5.6	-5.6
							C42007546_P63589047	-7	-5	-7.5	-4
							C42047267_P106300187	-6.7	-5.5	-5.7	-5
							C42355582_P97125277	-6.5	-6	-6	-5.6
							C42403175_P64125977	-6.2	-5.9	-6.2	-5.5
							C42406823_P64140233	-7.3	-4.9	-6.8	-6.2
							C42411571_P64149824	-5.4	-5.3	-7.4	-5.4
							C42439267_P64188854	-6.7	-4.1	-6.9	-5.1
							C42439499_P64189086	-6.9	-6	-6.6	-5.1
							C42439735_P64189328	-6.9	-4.9	-6.4	-4.6
							C42693524_P64559881	-6.1	-4.9	-6.5	-4.1
							C42784441_P111209122	-7.3	-4.5	-5.5	-5.4
							C43247486_P65416980	-6.3	-5.4	-6.4	-4.9
							C43286317_P89638344	-5.2	-4.3	-6.8	-4.9
							C43320917_P65501290	-5.8	-3.8	-6.8	-4.5
							C43468379_P65738962	-5.7	-4.7	-5.7	-5.6
							C43584029_P65896649	-6.7	-4.9	-7.3	-4.5
							C43587295_P65901847	-6.5	-5.4	-5.9	-3.7
							C43761558_P66143662	-6.2	-5.1	-4.9	-4.5
							C43764064_P66146543	-5.9	-4.8	-5.5	-4.8
							C43890744_P90034579	-6	-4.6	-5.7	-5.5
							C44176271_P66763882	-6.5	-4.3	-6.4	-5.2
							C44245387_P66818142	-6.8	-4.8	-6.3	-4.8
							C44256432_P66848757	-6.8	-5.4	-6	-4.6
							C44378940_P66992986	-7.2	-5.8	-5.7	-3.9
							C44378960_P115357207	-6.6	-6	-5.6	-4.8
							C44379363_P66993410	-6.9	-6	-6.8	-5.9
							C44593258_P67294763	-6.7	-5.9	-7.3	-6
							C44616699_P67324664	-6.7	-4.8	-7	-5.9
							C44690246_P67406320	-8.5	-5.1	-6.7	-6.2
							C44831000_P67594986	-6	-6.1	-6.6	-5.8
							C44858813_P67632665	-6.2	-4.7	-6.3	-4.7
							C44887247_P67664277	-7	-4.4	-6.6	-5.1
							C44887487_P67664669	-6.8	-5.4	-8	-6.1
							C44887739_P67665078	-6.4	-5.2	-5.7	-4.4
							C44892512_P74670184	-6.9	-5.7	-5.7	-4.7
							C44922767_P67717900	-7	-5.1	-6.7	-5.3
							C44928956_P67745793	-6.2	-5.3	-6.5	-5.5
							C44933297_P67732673	-6.6	-5	-6.6	-5.3
							C44963337_P67779271	-7.8	-5.3	-6.5	-6
							C45048788_P67900259	-6.3	-6.2	-6.3	-5.5
							C45048925_P67900513	-6.7	-4.6	-6.2	-5.1
							C45062574_P67924500	-6.2	-5.1	-6.5	-5.3
							C45139202_P68022818	-6.6	-5.6	-7.1	-5.8
							C45167987_P68083006	-6.3	-4.7	-6.1	-4.8
							C45425726_P68475680	-6.1	-4.9	-5.9	-5
							C45692649_P68834960	-7.4	-5	-6.3	-5.4
							C45957588_P69203840	-6.4	-5.8	-6.3	-4.6
							C46009314_P69274048	-7.3	-5	-6.3	-5
							C46755445_P70224098	-6.5	-5.9	-6.1	-4.5
							C46834795_P70312704	-7.5	-5.6	-6	-4.6
							C46914356_P70413837	-7.4	-6.1	-7.2	-5.9
							C47521624_P121348677	-7.1	-6.3	-6.3	-5
							C47931908_P71745626	-6.6	-6	-7.1	-5.9
							C47932094_P115026611	-6.4	-5.3	-6.2	-5.8
							C48314403_P72279015	-6	-5.2	-7.7	-6.1
							C48354419_P72341188	-7.3	-5.9	-7.5	-5.9
							C48368542_P72355681	-7.7	-6.4	-7	-5.6
							C48732701_P72823649	-6.8	-5.5	-7	-5.5
							C48835227_P72970172	-6.8	-5.2	-6.6	-5.4
							C48835240_P72970192	-6.4	-4.9	-6	-6
							C48841260_P72976809	-5.9	-5	-6.5	-6.6
							C48841543_P72977092	-6.1	-5.3	-7.5	-5.4
							C48934741_P73106374	-6.5	-4.6	-6.7	-5.3
							C48967490_P73154726	-6.4	-4.9	-6.8	-4.9
							C48967612_P73154848	-6.9	-5.3	-6.7	-4.4
							C49016042_P73223886	-6.7	-5.1	-5.8	-4.9
							C49016050_P73223894	-6.7	-5.1	-5.8	-4.6
							C49029253_P73248010	-6.7	-5.7	-6	-4.7
							C49060808_P73291716	-5.7	-4.5	-6.7	-5
							C49061116_P73287966	-6.8	-5.1	-7.1	-5.6
							C49221298_P73522472	-6.3	-4.9	-6.6	-4.8
							C49240070_P73552553	-5.8	-4.5	-6.8	-5.6
							C49409524_P73783892	-6.7	-5	-6.9	-5.2
							C49411499_P73786657	-6.1	-5.7	-5.9	-5.3
							C49448132_P73836787	-6.9	-5.1	-6.7	-4.7
							C49450450_P73832822	-7	-5.4	-6.3	-4.3
							C49463417_P73861449	-6	-5.4	-5.7	-5.6
							C49463437_P73862194	-6.3	-4.5	-6	-5.5
							C49500298_P73901821	-6.5	-5.3	-6.9	-5.3
							C49500306_P73901835	-6.1	-4.8	-6.6	-4.9
							C49500314_P73901849	-5.8	-4.5	-7	-5.2
							C49500376_P73907415	-6.5	-4.9	-6.1	-4.7
							C49512419_P73922061	-6.9	-5.4	-6	-4.5
							C49569143_P74027101	-5.1	-5.3	-6.4	-4.9
							C49600267_P74082749	-6.3	-4.3	-5.8	-5.1
							C49623861_P74121368	-5.4	-5.1	-6.1	-4.9
							C49691723_P74232831	-7.4	-5.8	-6.3	-3.9
							C49979464_P74736180	-6.7	-4.8	-6.8	-5
							C50006599_P74785635	-7.5	-6.3	-4.9	-4
							C50025431_P91446534	-6.6	-5.4	-6.2	-5.6
							C50033112_P74826071	-6.1	-4.3	-5.2	-4.8
							C50045737_P74865678	-6.7	-5.4	-6.9	-6
							C50321357_P75266775	-6.1	-5	-6.3	-5.3
							C50322144_P75267562	-5.8	-4.8	-7.4	-4.3
							C50322872_P75268321	-5.6	-4.8	-6.4	-5.8
							C50322924_P75268373	-5.9	-4.9	-5.8	-5.2
							C50367832_P75330762	-6	-5	-6.6	-4.9
							C50394579_P91646411	-6.3	-5	-6	-4.8
							C50395595_P91646496	-5.9	-4.9	-6	-5.2
							C50398398_P75372271	-7.5	-5.6	-5.6	-4.7
							C50455522_P75451997	-6.7	-4.9	-5.9	-5.3
							C50631545_P138121401	-6.4	-4.8	-5.7	-5.2
							C50661714_P138108056	-6.7	-5.7	-6	-5.9
							C50708558_P75850872	-7	-5.9	-6.1	-5
							C50870331_P76131378	-6.4	-4.9	-7.1	-5.2
							C50927710_P76219407	-6.2	-4.7	-6.6	-5.7
							C50982759_P76317019	-5.9	-4.6	-6.3	-5.5
							C51036659_P76430066	-6.4	-4.7	-6.4	-5
							C51153749_P76605556	-6.4	-4.7	-6.7	-4.9
							C51394535_P76996828	-6.3	-5.1	-6.1	-4.9
							C51399696_P77002329	-5.7	-5	-6.2	-5
							C51518573_P77193387	-5.9	-4.9	-5.9	-5.1
							C51530914_P111662968	-7.2	-4.5	-6.3	-4.7
							C51820197_P77621995	-6.3	-6.2	-6.3	-4.8
							C51885314_P77712015	-5.8	-5.2	-6	-5.7
							C51953084_P77802804	-6	-4.6	-6.1	-5
							C51988771_P77850682	-5.8	-4.8	-6	-4.5
							C51991795_P77854022	-6.6	-4.9	-7.5	-4.6
							C52093071_P78001848	-5.9	-5.5	-6.1	-4.6
							C52095986_P77996207	-6.4	-4.8	-5.5	-5.5
							C52555617_P90361082	-6.6	-4.8	-6	-4.6
							C52789447_P79094355	-5.7	-4.3	-5.8	-4.9
							C52827803_P100585061	-7.5	-5.9	-6.7	-4.6
							C53151237_P79692619	-5.5	-4.9	-5.8	-6.2
							C53345414_P80050643	-6.1	-5.7	-6.3	-5.2
							C53363602_P97858636	-7.4	-4.6	-6.7	-6.3
							C53450778_P111683887	-6.3	-4.8	-5.6	-4.8
							C54126634_P111694190	-6.9	-5	-7.3	-4.7
							C54200406_P81544857	-8.3	-4.6	-5.9	-5.2
							C54262593_P81655257	-6.6	-5.6	-5.9	-4.7
							C54289259_P87799115	-6.7	-5.9	-7	-5.5
							C54390731_P81841130	-6.1	-5.2	-6.1	-6.6
							C54766942_P82424010	-6.2	-5.4	-7.8	-5.3
							C54773822_P132217260	-7.1	-5.1	-8.4	-5
							C54906709_P82646014	-5.8	-6.1	-6.9	-5.3
							C54908867_P82669468	-5.7	-4.5	-6.6	-5.8
							C55001498_P82833321	-5.6	-4.3	-6	-4.5
							C55003728_P82820175	-6	-4.4	-6.6	-4.2
							C55067204_P82985278	-6	-4.6	-6.9	-4.4
							C55076171_P82993257	-5.6	-4.3	-5.8	-4.6
							C55168714_P83104331	-6.7	-4.7	-5.9	-4.3
							C55168969_P83104802	-5.9	-5.2	-6.1	-4.2
							C55169557_P83106433	-6.6	-5.1	-5.9	-4.8
							C55169863_P83107260	-6.9	-5.5	-5.8	-4.8
							C55185768_P83134385	-6	-5.6	-5.9	-5.3
							C55231743_P111396053	-6.3	-5	-6.2	-5.8
							C55248358_P132103222	-6.4	-5.4	-6	-4.5
							C55546090_P111710368	-6.7	-5.3	-6.4	-5.1
							C55594135_P112316543	-7.6	-5.7	-6.9	-5.2
							C55620489_P83773962	-6.8	-6.1	-6.1	-5.9
							C55646766_P154892423	-6.7	-6	-6.4	-6.1
							C55688849_P123383744	-6.5	-5.3	-6.3	-5.7
							C56904983_P85450413	-7	-5.7	-6.8	-5.4
							C57115834_P155789678	-7.4	-6	-7.9	-5.5
							C57169108_P85825548	-6	-5.6	-6.8	-6.2
							C57268896_P111756801	-6.8	-4.8	-6.9	-5.9
							C57280448_P85989045	-7.5	-5.8	-6.7	-5.7
							C57315794_P86046633	-7.4	-5.7	-6.9	-5.9
							C57342111_P86079966	-7.4	-6	-7	-5.7
							C57345787_P86084461	-6.9	-6.3	-6	-6.2
							C57519599_P88383411	-7.5	-6.1	-6.7	-6.3
							C57520846_P86419621	-6	-5.3	-7.4	-5.2
							C57656115_P86670911	-6.2	-5.4	-7.3	-5.3
							C57721639_P86783653	-6.4	-5.6	-7.2	-6.2
							C58216760_P87867619	-7.7	-6.2	-7.1	-5.8
							C58228503_P87893800	-7.6	-6.3	-6	-6.3
							C58304513_P88040824	-7	-5.6	-6.2	-5.3
							C58316006_P98756428	-7.6	-5.6	-6.7	-5.9
							C58626002_P88668792	-7.6	-5.4	-7.4	-5.9
							C58626003_P88663062	-7	-5.1	-7	-5.6
							C58678170_P88764458	-6.9	-5.1	-8.1	-5.2
							C58890670_P89142450	-6.7	-5.4	-7.2	-5.6
							C58977159_P89311120	-6.4	-6	-7.1	-5.9
							C59105130_P89631463	-7.4	-4.9	-7.1	-5.6
							C59152668_P89772696	-6.9	-6.2	-6.8	-5.7
							C59183871_P89820186	-7.3	-5.1	-6.9	-4.9
							C59226895_P89930829	-7.2	-5.4	-6.7	-5.9
							C59226898_P89930832	-7.4	-6.5	-7.6	-6.5
							C59226963_P89933138	-7.9	-4.8	-6.9	-5
							C59312207_P90144655	-5.5	-6	-7.5	-5.4
							C59336222_P90201798	-7.2	-5.6	-7	-5.5
							C59396638_P90335669	-8.3	-5.5	-7	-5.7
							C59432545_P130281193	-6.6	-6.1	-8.3	-5.9
							C59489055_P90540328	-6.9	-6.2	-5.6	-5
							C60398946_P92306445	-6.5	-5	-7.2	-5.5
							C60471783_P132349267	-7.9	-5.2	-7.3	-6.3
							C61195962_P93669799	-6.1	-6.4	-6.9	-6.4
							C61277753_P93794900	-6.5	-6.4	-7.7	-5.5
							C61375047_P93952227	-8.2	-5.1	-6.6	-5.7
							C61429190_P94051517	-7.8	-5.1	-7.8	-4.6
							C61514109_P94183630	-7	-4.5	-6.1	-4.9
							C61537792_P94218469	-6.8	-4.8	-6.2	-4.7
							C61538664_P94219474	-6.1	-4.7	-7.8	-4.7
							C61542948_P94223811	-7.1	-4.9	-7.5	-5.4
							C61657373_P94419542	-6.1	-5.4	-6.8	-5.4
							C61657882_P94420271	-6.8	-5	-6.7	-5.2
							C61721773_P94541322	-6.5	-5.1	-6.1	-4.5
							C61890188_P94838931	-6.7	-4.2	-6.2	-5.3
							C61898988_P94851680	-6.6	-5.3	-6.1	-5
							C61947461_P94976454	-5.6	-5	-6.5	-5.7
							C62037846_P95179796	-6.1	-5.6	-6.6	-4.6
							C62100088_P95297144	-6.7	-4.6	-6.4	-5.6
							C62118704_P95318008	-6.9	-5.4	-6.7	-4.6
							C62134896_P95344861	-6.5	-4.8	-5.7	-4.8
							C62252670_P95565011	-5.8	-5.1	-5.8	-5.6
							C62725934_P96241635	-6.7	-5.6	-6.9	-5
							C62777577_P96326692	-6.4	-5.3	-6.7	-4.8
							C62824118_P96406349	-6.2	-5.1	-6.9	-4.6
							C62824862_P96407100	-6.9	-4.8	-5.7	-5.1
							C62846777_P96441784	-6.3	-5	-6.9	-5.4
							C62868431_P96471251	-6.5	-5.9	-6.3	-4.7
							C62868694_P96471851	-6.5	-4.7	-6.2	-5.2
							C62871025_P96474966	-6.4	-5.3	-6.4	-5.3
							C62873072_P96477013	-7	-5.2	-6.2	-4.9
							C62874145_P96478086	-6.9	-5.5	-6.8	-5.3
							C62933934_P96562617	-6.6	-5.3	-6.5	-5.3
							C62946866_P96588380	-6.7	-5	-6.3	-5
							C62947845_P96595691	-6.7	-5	-7.2	-4.8
							C62960382_P96626565	-7.3	-4.7	-6.4	-4.1
							C62960383_P96626566	-7	-3.9	-6.8	-4.9
							C62975933_P96667521	-6.4	-5	-6.7	-4.6
							C62987874_P96711442	-6.6	-4.5	-6.7	-5
							C62989110_P96717916	-4.9	-4.9	-7.1	-4.9
							C62995717_P96735761	-5.8	-4.4	-7.1	-4.7
							C63054871_P96822331	-6	-4.9	-6.4	-4.9
							C63059275_P96822754	-6.7	-4.5	-6.2	-5
							C63086933_P96863873	-6.4	-4.3	-4.7	-6.1
							C63098589_P96876981	-5.7	-4.9	-5.9	-5.6
							C63136212_P96948281	-5.1	-6.6	-5.9	-5.3
							C63156752_P96987176	-6.2	-6	-6.3	-5.4
							C63195049_P97044241	-7.5	-5	-6.4	-6.2
							C63209435_P97072276	-7.6	-5.5	-5.6	-6.6
							C63211728_P97089350	-6.6	-5.9	-5.5	-6
							C63216091_P97080192	-7	-6	-6.7	-5.9
							C63520760_P97543390	-8.6	-5.8	-7.7	-5.6
							C63580754_P97636552	-7	-5.9	-7.1	-6.1
							C63822829_P98001076	-7.6	-6	-6.7	-5.5
							C63833928_P98013143	-7.7	-5.4	-6.8	-5.6
							C63900060_P98113494	-7.5	-5.6	-8.6	-6.4
							C63952441_P98183805	-7.7	-6.2	-6.9	-6.2
							C64477652_P98995914	-7	-6.2	-7.5	-5.5
							C64589393_P99183712	-6.3	-6.1	-7.3	-6.5
							C64679159_P99354191	-8.4	-5.5	-7.6	-6.5
							C64818414_P99603878	-6.9	-6.4	-7.1	-6.3
							C64893663_P99707681	-7.2	-6.5	-7	-5.9
							C64959239_P99813001	-7.3	-6.1	-6.7	-5
							C64959258_P99813027	-7.2	-5.9	-8.8	-5.9
							C64979920_P99840781	-7.1	-5.4	-7.3	-5.4
							C65149615_P100107225	-6.9	-5.9	-6.9	-5.3
							C65183762_P100166600	-6.7	-5.6	-7.4	-6.3
							C65240545_P100248465	-6.9	-5.8	-7	-5.8
							C65240554_P100248480	-6.7	-6.9	-7	-5.2
							C65240667_P100248691	-7	-5.7	-7.3	-8.9
							C65249777_P152116047	-8.1	-5.2	-6.7	-4.9
							C65254943_P100279600	-6.6	-8.6	-7	-6.2
							C65347270_P150067574	-6.6	-4.9	-6.9	-5.8
							C65362771_P100477141	-10.5	-6.2	-6.8	-5.3
							C65381071_P100517606	-6.2	-5.5	-7.9	-4.9
							C65397920_P100542995	-7.7	-5.1	-7.1	-6.3
							C65453366_P100650579	-7.6	-6.1	-6.6	-5.6
							C65536632_P100806847	-6.7	-5.5	-10.4	-5.9
							C65565363_P100854088	-6	-5.7	-6.6	-6.3
							C66331627_P102006571	-7.4	-6	-8.1	-5.8
							C66394537_P102113446	-7.5	-5.4	-8	-5.5
							C66397573_P102113976	-7.6	-5.5	-7.2	-8.5
							C66496664_P102252833	-7.7	-8	-6.2	-5.4
							C66798134_P102666105	-6.6	-5.4	-7.9	-5.6
							C66873844_P102765306	-7.2	-6.4	-7.4	-6.4
							C67659070_P132038076	-10.2	-6.9	-7.9	-4.7
							C67714194_P103976482	-6.6	-4.7	-7.8	-4.8
							C67714712_P103977134	-7.5	-4.4	-6.3	-5.8
							C67821880_P104133052	-7.6	-6	-7.1	-5.5
							C67833708_P104151538	-6.2	-6.4	-10.6	-5.3
							C67954362_P104329456	-6	-5.7	-6.6	-5
							C67973595_P104355903	-7.9	-5.5	-7.7	-5.1
							C67973596_P104355904	-7.8	-5.5	-8.4	-5.4
							C68456613_P105055723	-6	-4.9	-6.1	-5.1
							C68585686_P105331674	-6.6	-5.4	-5.9	-5.7
							C68586739_P105255008	-6.9	-4.8	-8.4	-5.3
							C68586787_P105255057	-6.2	-5.9	-8	-4.9
							C68586806_P105255077	-6.6	-5.3	-6.1	-6
							C68589712_P149967516	-6.6	-5.2	-6.7	-6.4
							C68610567_P105284631	-7.3	-5.6	-7	-4.4
							C68624066_P105344060	-6.1	-6.1	-6.3	-4.4
							C68756026_P105593495	-6.4	-4.4	-6.3	-6.1
							C68757483_P105549108	-6.2	-4.5	-7.1	-6.1
							C68769068_P105567962	-7	-6.6	-6.1	-4.2
							C68999972_P106005642	-7.7	-6.4	-6.5	-6.3
							C69079478_P106183422	-6	-4.6	-6.4	-5.7
							C69231776_P106460570	-6	-6.1	-7	-5.3
							C69400849_P106714996	-8.2	-5.9	-7.6	-6.5
							C69432401_P106782429	-7.4	-5.5	-5.6	-6.2
							C69457186_P106830458	-5.7	-7	-6.1	-5.1
							C69483378_P106882947	-7.5	-6.4	-7.4	-4.8
							C69489492_P106899044	-6.5	-5.1	-7.3	-5.5
							C69778117_P107483291	-7	-4.5	-5.7	-5.4
							C69895505_P107702381	-8.3	-5.7	-7.1	-4.1
							C70039562_P107964678	-6.9	-5.3	-6.5	-5
							C70116070_P108079557	-6.9	-4.3	-7	-5.1
							C70141411_P108115807	-5.8	-5.3	-8.2	-5
							C70146476_P108142219	-6.7	-4.8	-7.4	-5
							C70146477_P108142220	-6.6	-5	-6	-4.7
							C70153334_P108143054	-5.9	-5	-6.7	-5.2
							C70193250_P108197372	-6.5	-4.6	-5.9	-4.8
							C70223366_P108244006	-6.3	-5	-6.9	-6.2
							C70248089_P108281018	-6.3	-4.9	-7	-4.9
							C70274407_P108319368	-6.6	-6.2	-5.9	-5
							C70274473_P108319454	-6.4	-4.9	-6.8	-5.3
							C70274762_P108319782	-6.4	-4.9	-6.4	-5.4
							C70305709_P108382042	-6.2	-5.5	-6.3	-5.8
							C70319597_P108409262	-7.5	-5.4	-6.4	-5.8
							C70419131_P108588410	-6.1	-5.8	-6.1	-5.1
							C70419160_P108588434	-6.3	-5.9	-6.2	-5.6
							C70420688_P108589233	-6.3	-4.8	-5.8	-5.1
							C70446188_P108621873	-6.8	-5.9	-7.9	-4.7
							C70459145_P108655570	-7.4	-5.1	-6.1	-5.2
							C70460563_P108658500	-7.2	-4.7	-6.2	-4.8
							C70494363_P108748828	-7	-5.4	-6.6	-5.6
							C70554879_P108832623	-6.9	-5.1	-7.1	-4.7
							C70557674_P108836111	-6.3	-5.9	-7.6	-4.6
							C70567868_P108854216	-5.5	-5.4	-7	-5.9
							C70572343_P108867195	-6.6	-4.5	-6.7	-5.5
							C70572738_P108858206	-6.6	-5.8	-7.4	-6.2
							C70579419_P108864887	-6.9	-5.2	-6.3	-5.3
							C70588368_P108876742	-6.3	-6	-5.8	-5.4
							C70601777_P108900790	-6	-5.4	-6.3	-4.9
							C70632023_P108958662	-7.3	-5.5	-6.7	-5.7
							C70655603_P109002511	-6.9	-4.3	-6.8	-5.7
							C70700240_P109081008	-8.1	-5.4	-6.4	-6.6
							C70734440_P154828650	-6.4	-5.1	-5.7	-5.4
							C70816162_P109287104	-6.8	-6.8	-7.2	-5.5
							C70819478_P109347113	-5.3	-5.7	-7.3	-5.2
							C70940131_P109479695	-6.5	-5.8	-7.9	-5.1
							C71029992_P109621889	-7.2	-5	-6.4	-5.2
							C71030538_P109622450	-9.1	-5.4	-7.1	-5
							C71112939_P109747720	-6.6	-5.4	-5.2	-5.2
							C71120708_P109756483	-7.4	-5	-6.6	-4.3
							C71159739_P109838901	-7	-4.9	-6.7	-4.3
							C71160742_P109839904	-6.4	-4.3	-9.1	-5.1
							C71160745_P109839907	-6.3	-4.4	-6.5	-5.3
							C71174006_P109876353	-6.3	-4.8	-7.4	-5.7
							C71196491_P109934901	-6.9	-5.5	-6.7	-5.3
							C71198437_P109925099	-5.8	-5.5	-6.3	-5.6
							C71203898_P109931151	-6.1	-5.7	-6.3	-5.1
							C71210384_P109947053	-6.6	-5.3	-6.3	-4.4
							C71236318_P110007013	-5.9	-5.1	-7.2	-4.8
							C71238702_P110084650	-6.4	-4.5	-5.6	-6.6
							C71282867_P112614082	-7	-5.1	-5.9	-5
							C71288496_P110198710	-6.8	-7	-6.3	-5.5
							C71307172_P110232867	-6.1	-5.3	-6.4	-4.8
							C71344617_P110330712	-6	-5.5	-6.1	-6.2
							C71383508_P110411411	-6.3	-4.7	-6.9	-6.2
							C71385109_P110414233	-9.5	-6.4	-6.8	-6
							C71391914_P110431733	-6.3	-6	-6.4	-5.7
							C71392916_P110432735	-6.9	-5.6	-5.9	-5
							C71397316_P110446937	-6.8	-6.4	-6.1	-4.9
							C71707939_P111025334	-8	-5.4	-9.2	-5.5
							C71714812_P111051365	-7.8	-5.3	-6.1	-5.2
							C71751832_P111151774	-8	-6.1	-6.7	-6.7
							C71763145_P111191641	-8.3	-4.5	-6	-6.1
							C71771550_P111208538	-6.5	-5.2	-7.4	-5.1
							C71781652_P111231239	-6.8	-5.6	-7.7	-5.1
							C71795598_P111298676	-8.2	-5.7	-7.8	-5.5
							C71939305_P111635494	-6.1	-5.6	-7.6	-6.3
							C71939971_P111641435	-8.6	-6.2	-6.4	-5.3
							C71977768_P111715371	-6.8	-6.3	-6.5	-6
							C71979839_P111720465	-6.7	-5.5	-7.8	-6.1
							C71979840_P111720466	-6.7	-5.6	-6.3	-5.5
							C71993328_P111738504	-7.3	-6.5	-8.2	-5.6
							C72028623_P111806842	-8.4	-5.2	-7	-6.1
							C72031451_P111808007	-6.5	-5.7	-6.7	-5
							C72037348_P111815432	-7	-5.3	-6.8	-5.4
							C72046581_P111829073	-7.4	-4.5	-7.2	-4.5
							C72130468_P111975955	-7.2	-5.7	-8.4	-4.9
							C72130470_P111975958	-7.9	-4.6	-6.5	-4.7
							C72134738_P111987989	-7.1	-5.7	-6.5	-6.4
							C72148588_P112022926	-6.3	-4.7	-7.2	-4.9
							C72150531_P112028896	-7	-5.9	-7.8	-6.1
							C72151806_P112031775	-6.5	-6.2	-7.9	-4.8
							C72206636_P112173729	-7.2	-5.2	-7.3	-5.8
							C72280775_P112335263	-7.5	-5.8	-6.2	-5
							C72281764_P112336082	-7.7	-5.9	-7.4	-4.7
							C72321643_P112405126	-6.3	-4.5	-5.9	-6.4
							C72325688_P112415659	-7.2	-6.6	-7.4	-5.6
							C72341131_P112457618	-6.9	-5.5	-6.5	-6.4
							C72343548_P112471880	-6.4	-6.4	-7.4	-5.8
							C72395847_P112586661	-8	-5.9	-7.9	-5.8
							C72423417_P112665355	-6.8	-5.9	-6.1	-5.4
							C72432749_P112684544	-7.5	-5.7	-7.6	-6
							C72445577_P112710326	-8.9	-5.5	-6.7	-4.7
							C72445578_P112710327	-8.9	-4.7	-6.1	-5
							C72450482_P112717114	-7.1	-5.6	-8.1	-5.8
							C72451506_P112718138	-7.2	-6.3	-7.6	-6
							C72854061_P113372022	-6.6	-5.6	-7.2	-5.9
							C73339367_P114155182	-6.6	-5.8	-8.6	-5.8
							C73446374_P114365943	-7.9	-6.4	-8.6	-6
							C73641778_P114683634	-6.8	-6.6	-7.3	-6.6
							C73658172_P114726533	-6.7	-6	-7	-6.1
							C73836765_P115007832	-7.7	-5.2	-6.6	-5.5
							C73866105_P115061882	-7.6	-6.3	-6.8	-6.2
							C73867090_P115068983	-7.3	-5	-7.9	-4.8
							C74073376_P115402318	-6.6	-6.4	-6.9	-5.8
							C74118771_P115477777	-6.8	-6.6	-6.7	-5.9
							C74131676_P115505089	-5.9	-5.5	-8.2	-6.2
							C74173709_P115591965	-7.1	-5	-7.5	-5.8
							C74454664_P116050364	-7	-5.4	-7.2	-5.4
							C75555453_P117607962	-7.4	-5.2	-6.9	-5.9
							C76172988_P118803276	-6.8	-5.5	-7.1	-5.5
							C76657560_P119597261	-7.1	-6	-7.2	-5.6
							C76905024_P119989160	-6.7	-6.1	-7.2	-5.6
							C76947047_P120052184	-6.7	-5.3	-7.2	-5.8
							C76947053_P120044085	-7.5	-6.2	-6.6	-4.8
							C77221338_P120467610	-7.2	-5	-7	-5.3
							C77223587_P149779936	-6.8	-5.1	-6.7	-5.7
							C77375001_P120712554	-6.1	-5.7	-6.9	-5.1
							C77496720_P120951007	-6.6	-5.3	-6.8	-4.9
							C77515782_P135401274	-6.3	-5.5	-6.9	-6.1
							C77566692_P121048055	-6.1	-5.6	-6.7	-5.7
							C77694052_P121242196	-6	-7.1	-5.5	-5.6
							C77702268_P121252725	-7.4	-6.5	-6.4	-5.6
							C77723200_P121290771	-6.6	-6.7	-6.6	-6.7
							C77723242_P121290813	-6.1	-6.3	-6.5	-6.5
							C77950657_P121628219	-6.6	-5.1	-6.1	-6.1
							C77974761_P121664013	-7.9	-5.7	-7.2	-5.6
							C78029508_P121743314	-7.5	-4.9	-6.7	-5.7
							C78389044_P122278123	-7.5	-6.2	-6.1	-5.8
							C78397280_P122291802	-8.1	-5.8	-6.8	-6.1
							C78397302_P122291814	-9	-5.1	-8.2	-5.9
							C78397431_P122292287	-7.4	-4.7	-7.5	-5.6
							C78397466_P122292334	-7.9	-5.3	-7.6	-5.3
							C78397487_P122292357	-7.3	-5.2	-8.2	-4.4
							C78397496_P122291231	-7.4	-6.1	-8.1	-5.4
							C78525242_P122511610	-6.7	-5.9	-7.2	-4.9
							C78985030_P123289746	-6.9	-5.5	-7.4	-5.6
							C78987837_P123344124	-6.4	-5.5	-7.3	-5.8
							C78989904_P123302183	-7.6	-5.8	-6.9	-5.3
							C78990355_P123323194	-7.5	-4.8	-6.5	-5.5
							C79004268_P123319773	-6.3	-5.5	-6.1	-5.5
							C79005590_P123353964	-6.3	-5.5	-6.8	-4.6
							C79006991_P123354604	-6.7	-4.9	-6.5	-5.1
							C79028717_P123371240	-5.8	-4.7	-6.9	-5.8
							C79039202_P123462294	-6	-4.2	-7.5	-4.9
							C79054390_P123453175	-6.6	-4.5	-6.2	-4.7
							C79112311_P123505413	-7.7	-4.5	-6.5	-4.3
							C79204442_P123667388	-5.6	-5.8	-6.9	-5.8
							C79251371_P123771979	-5.9	-4.9	-5.8	-5.5
							C79303961_P123851847	-5.9	-5.5	-5.9	-5.1
							C79311077_P123868248	-7.9	-4.9	-6.3	-4.9
							C79514574_P124266195	-6.4	-5.6	-8	-4.7
							C79562786_P124338877	-6.4	-4.6	-5.5	-5.5
							C79567865_P124341190	-6.9	-5.4	-6	-4.7
							C79678010_P124497605	-5.8	-4.7	-6.1	-5.4
							C79698712_P124521450	-6.4	-5.9	-6	-4.7
							C79816125_P124705505	-6.1	-4.9	-7.1	-5
							C79835114_P124742362	-6.8	-5.1	-6.1	-5.2
							C79837077_P124734427	-6.2	-5.2	-6.1	-5.5
							C79850130_P124757324	-6.3	-5.5	-6.4	-4.8
							C79925838_P124866023	-6.3	-4.8	-6.2	-5.5
							C79926203_P124866833	-6.5	-5.6	-7.1	-4.5
							C79931563_P124902003	-6	-4.5	-5.7	-5.7
							C79935291_P124881861	-6.9	-4.8	-6.6	-5.2
							C79969219_P124960188	-5.8	-5.7	-6.1	-5.3
							C80232845_P125329823	-7.3	-5.4	-7.1	-4.6
							C80305008_P125422716	-6.4	-5.3	-6.1	-5.6
							C80322127_P125444408	-6.4	-4.7	-6.4	-5.1
							C80322763_P125485416	-6.5	-5.7	-6.6	-5.1
							C80388563_P125545154	-6.5	-5.1	-6.6	-5.6
							C80511635_P131145965	-6.3	-5.1	-6.2	-4.3
							C80635705_P125912389	-6.6	-5.6	-6.6	-5.2
							C80870141_P126310717	-6.7	-4.2	-5.5	-4.8
							C80887142_P131213521	-5.8	-5.5	-6.6	-5.2
							C80926420_P126357269	-6.7	-4.7	-7.3	-4.9
							C80932547_P126388634	-6.3	-5.1	-6.1	-5.6
							C80933233_P126388878	-6.2	-5	-6.4	-5.2
							C80990496_P126464202	-7.1	-5.6	-6.4	-5.6
							C80996778_P126495946	-6.6	-5	-6.5	-4.7
							C80997926_P126497063	-7	-5.4	-6.3	-4.9
							C81134549_P126738400	-7.4	-5	-6.3	-4.3
							C81537054_P127208371	-6.2	-4.6	-6.7	-5.2
							C81569372_P127259666	-5.9	-4.6	-5.9	-5.2
							C81665112_P127402226	-6	-5.4	-6.5	-4.8
							C81691799_P127441171	-6.4	-5.2	-6.3	-6.6
							C81692918_P127475707	-6.6	-4.6	-6.6	-5
							C81857288_P127662819	-5.9	-6.1	-7.2	-5.1
							C82039587_P127961453	-7.2	-4.9	-6.6	-4.5
							C82230851_P128403260	-6.7	-5.1	-6.3	-4.7
							C82288288_P128543988	-6.3	-4.8	-7.5	-4.7
							C82604922_P129095371	-5.8	-4.6	-6.2	-4.7
							C82699281_P129254085	-6.2	-4.7	-5.8	-4.8
							C82842131_P129481756	-5.8	-5.1	-5.7	-4.5
							C82844980_P129484683	-6	-5	-6.4	-4.6
							C83723283_P130986031	-6.1	-4.4	-6.3	-4.2
							C83723516_P130986238	-5.5	-4.4	-6	-4.8
							C83723583_P130986292	-5.8	-4.4	-6	-5
							C83724110_P130966435	-5.5	-4.6	-7.5	-4.4
							C83726805_P130980580	-6	-5	-6.3	-4.9
							C83789934_P131073895	-6.4	-4.7	-6.4	-5.1
							C83875920_P131227896	-5.7	-4.9	-5.6	-5
							C83883432_P131231356	-6.7	-5.4	-5.6	-5.3
							C84142803_P131652810	-6.8	-5.2	-5.9	-4.6
							C84158181_P131683479	-6.7	-4.7	-5.7	-4.5
							C84159707_P131685841	-6.7	-5.2	-6.1	-4.8
							C84174577_P131723993	-5.9	-4.9	-6	-4.8
							C84232495_P131821646	-5.9	-4.8	-5.4	-4.4
							C84236101_P131815090	-6.5	-4.9	-5.4	-4.8
							C84313086_P131929338	-6	-4.4	-5.7	-3.7
							C84410774_P132080737	-6.9	-4.9	-6	-4.6
							C84415879_P132102055	-4.8	-3.8	-6.1	-5.5
							C84443493_P132136753	-6.3	-4.7	-5.6	-5.4
							C84465932_P153146617	-6.5	-5.3	-6.2	-5.9
							C84465933_P153146618	-6.5	-5.3	-7.1	-5.5
							C84579177_P132349271	-7.9	-6.3	-6.7	-5.6
							C84906471_P132883726	-5.9	-5	-6.8	-5.8
							C84906474_P132883729	-5.9	-5.3	-5.4	-5.7
							C84964074_P132979925	-6.6	-5.4	-5.8	-4.9
							C84964092_P132979943	-6.6	-5.5	-6.4	-5.6
							C84964204_P132980043	-7.2	-5.3	-6.1	-5.9
							C84964223_P132980058	-6.9	-4.8	-5.8	-5
							C84964827_P132980554	-6.3	-5.2	-6.7	-5.5
							C84964941_P132980640	-6.6	-5.6	-4.8	-4.3
							C84965285_P132981012	-6.5	-5.8	-5.7	-4.3
							C84985543_P133000801	-6.5	-4.5	-6.7	-5.1
							C85088521_P133137615	-5.9	-4.7	-6.8	-5.4
							C85199674_P133295382	-6	-5.5	-7.8	-4.8
							C85205118_P133305045	-6.5	-4.7	-7	-4.8
							C85236846_P133359370	-6.7	-4.7	-6.8	-3.9
							C85265720_P133407163	-5.8	-4	-7.1	-4.7
							C85265723_P133407167	-5.8	-5.2	-7	-4.8
							C85275538_P133442767	-5.5	-5	-6.7	-5.5
							C85324324_P133506445	-6.4	-6.1	-6.6	-5
							C85332588_P133515993	-6.8	-5.1	-6.3	-5.1
							C85334724_P133518260	-6.1	-5.6	-6.7	-5
							C85335214_P133518847	-6.4	-4.8	-6	-5
							C85335223_P133518857	-6.5	-5.1	-6	-5.1
							C85335679_P133519325	-6.5	-4.9	-6.6	-5.1
							C85336636_P133538590	-6.6	-5.2	-6.7	-5
							C85336636_P133538590	-6.5	-5.4	-6	-4.8
							C85336657_P133538635	-6.5	-5.3	-6	-5.3
							C85341045_P133526096	-5.9	-5.9	-5.5	-5
							C85341629_P133527241	-7.2	-4.9	-5.9	-5.5
							C85343194_P133529780	-7.2	-4.6	-6.5	-4.9
							C85344247_P133535576	-7	-5	-6.9	-4.2
							C85370257_P133576267	-6	-5.3	-6.1	-5.1
							C85388688_P133602927	-5.5	-5.6	-6.2	-5.3
							C85412936_P133661360	-6.5	-5.2	-6.2	-5.3
							C85413253_P133661859	-6.9	-6.8	-6.3	-5.4
							C85417276_P133669714	-6.8	-7.2	-6.5	-6.9
							C85426261_P133693496	-7.5	-5.3	-6.4	-6.6
							C85426265_P133702323	-7.3	-4.3	-6.2	-5.6
							C85431941_P133711693	-6.6	-4.4	-5.7	-4.1
							C85438178_P133745536	-5.6	-4.5	-6.8	-4.5
							C85440684_P133741988	-6.2	-5.4	-6.7	-4.6
							C85440692_P133742004	-6.1	-5.7	-6.2	-5.6
							C85537027_P150206897	-8.7	-6.3	-6.1	-5.6
							C85602634_P134025334	-7.2	-6.2	-5.3	-5
							C85734845_P134213067	-6.9	-10.4	-6.3	-5.9
							C85740269_P155499663	-7.1	-4.9	-7	-6
							C85740278_P134236655	-13.9	-4.8	-7	-10.2
							C85824074_P134373736	-6.9	-5.3	-8.1	-4.6
							C85867213_P134432465	-8.7	-6.5	-8.2	-4.3
							C85867218_P134432472	-8.3	-6.8	-6.2	-5.2
							C85867218_P134434359	-7.2	-6.8	-5.6	-6.5
							C85867228_P134434364	-8	-6.4	-5.9	-6.9
							C85898594_P134488916	-15.9	-12	-6.1	-6.5
							C85962559_P134593572	-6.7	-5.3	-6.7	-6.8
							C85981336_P134624432	-6.3	-5	-7	-11.4
							C86009895_P134672490	-5.7	-4.4	-6.9	-5.3
							C86017188_P134731154	-6.4	-4.8	-8.2	-4.7
							C86079879_P134789095	-6.9	-5.3	-12.9	-4.4
							C86080886_P134797714	-6.5	-4.8	-6.7	-4.7
							C86202044_P134986132	-5.8	-4.9	-9.3	-5.2
							C86361103_P135224916	-5.8	-4.6	-9.2	-4.8
							C86361104_P135224917	-5.8	-4.6	-8.4	-4.3
							C86418127_P135295344	-5.6	-4.6	-8.3	-4.3
							C86490991_P135426326	-5.8	-4.4	-15.5	-4.3
							C86496517_P135415543	-6.1	-4.8	-6.7	-4.5
							C86497997_P135419909	-6.3	-4.6	-6.6	-4.7
							C86630304_P135603065	-6	-4.5	-5.7	-4.9
							C86646799_P135633897	-5.9	-4.7	-6.2	-4.8
							C86653664_P135656135	-5.6	-4.7	-7.4	-5
							C86681777_P135700176	-6	-4.7	-6.4	-4.8
							C86727431_P135749211	-6	-4.8	-5.9	-4.8
							C86767413_P135809364	-5.9	-5.3	-5.8	-4.5
							C86767807_P135809989	-6.3	-5.1	-5.7	-4.7
							C86806260_P135894359	-7	-5.3	-5.6	-4.8
							C86884039_P136010697	-6.5	-5.3	-5.7	-4.8
							C86885912_P136010814	-6.4	-5.3	-6.2	-5.3
							C86903560_P136028026	-6.3	-3.9	-6.1	-5.3
							C86903567_P136028033	-6.3	-4.9	-5.7	-5.3
							C86926471_P136066824	-5.4	-4.8	-5.5	-5.2
							C87006984_P136186673	-5.9	-5.1	-5.8	-5.2
							C87007050_P136186749	-6.1	-5.2	-5.5	-4.1
							C87010153_P136190696	-5.7	-5.5	-5.9	-4.6
							C87010390_P136191020	-6.4	-4.6	-6	-4.6
							C87076385_P136285727	-6.7	-4.4	-6.2	-4.6
							C87076533_P136282117	-6.2	-4.2	-6.8	-5.2
							C87126795_P136346721	-6.1	-4.2	-6.6	-5.1
							C87209034_P136456095	-6	-4.2	-6.7	-4.7
							C87261236_P136526311	-5.6	-4.6	-6.7	-4.5
							C87261867_P136527578	-5.6	-6.3	-6.7	-4.7
							C87262422_P136528690	-6	-4.9	-5.2	-4.3
							C87262439_P136528727	-6	-4.6	-6.1	-4.4
							C87262732_P136544589	-7	-4.8	-6	-4.7
							C87311115_P136613639	-6.2	-5.2	-5.9	-5.7
							C87500298_P136870204	-6	-5.1	-6.3	-4.7
							C87543438_P136953781	-6	-5	-6.6	-4.7
							C87545187_P136948385	-6.1	-5	-5.8	-4.5
							C87582966_P136990611	-6.2	-4.8	-6.3	-5.2
							C87588607_P136999449	-6.4	-4.8	-5.7	-5
							C87588608_P136999450	-6.4	-5	-5.6	-4.8
							C87599959_P137038521	-5.8	-4.6	-5.8	-4.8
							C87602163_P137029917	-6	-4.7	-6	-4.9
							C87622414_P137057558	-5.9	-4.8	-7.1	-4.9
							C87632473_P137081193	-5.7	-4.5	-6.1	-4.6
							C87642357_P137092442	-6.6	-4.6	-5.9	-4.9
							C87675544_P137142513	-5.9	-4.6	-6.1	-5
							C87677791_P137156099	-5.1	-4.7	-6.5	-4.6
							C87677805_P137144791	-5.5	-4.7	-6.4	-4.7
							C87682018_P137149054	-5.9	-5.4	-6.4	-4.5
							C87727443_P137214525	-6.9	-4.6	-5.9	-4.2
							C87766475_P137273528	-6.1	-5.4	-6.2	-5.4
							C87800747_P137336436	-6.6	-4.4	-6.1	-4.5
							C87808204_P137341099	-6.1	-4.9	-5.8	-5.2
							C87808234_P137341130	-6.3	-4.8	-6.6	-4.6
							C87816900_P137359533	-6.6	-4.4	-5.9	-4.4
							C87816943_P137359546	-5.6	-4.6	-5.6	-4.9
							C87829671_P137371386	-5.8	-4.9	-6	-4.5
							C87833979_P137387494	-6.5	-5.3	-5.3	-4.7
							C87863786_P137430682	-6.5	-4.7	-5.4	-5.3
							C87865859_P137435058	-6.2	-5.1	-5.9	-5.1
							C87870080_P137440780	-6.4	-4.4	-7.1	-4.9
							C87873856_P137450505	-6.2	-4.6	-6	-5
							C87881024_P137469690	-5.8	-5	-6.7	-4.8
							C87885112_P137462406	-6.2	-5	-5.9	-4.7
							C87893132_P137484094	-6.4	-5.3	-5.8	-5
							C87894584_P137480937	-6.8	-4.8	-6.3	-4.8
							C87895427_P137481780	-6.3	-5	-5.6	-5
							C87896631_P137483036	-6.2	-5.1	-5.6	-5
							C87896637_P137483048	-6.2	-4.9	-6.4	-5
							C87898908_P137497747	-6.9	-5.5	-6.7	-5.1
							C87899043_P137497875	-6.5	-4.5	-6.1	-5
							C87899092_P137497900	-6.1	-4.7	-6.3	-5.4
							C87899658_P137498225	-5.8	-5	-6.1	-4.4
							C87900472_P137498813	-6.4	-4.8	-6.3	-4.7
							C87905423_P137498707	-6.4	-4.7	-6.3	-5.4
							C87917926_P137519992	-5.6	-4.6	-5.8	-4.9
							C88061996_P137736375	-6.1	-4.9	-6.4	-5
							C88129293_P137827949	-6.4	-5.2	-6.3	-4.5
							C88166558_P137883935	-6	-5.6	-6	-4.5
							C88207165_P137938999	-6.8	-5.8	-6.1	-5.2
							C88210330_P137942492	-6.9	-5.8	-6.3	-5.8
							C88251906_P138022556	-7.2	-5.6	-7	-5.5
							C88253593_P138021792	-6.6	-5.7	-5.9	-5.4
							C88254060_P138021934	-6.8	-4.7	-6.8	-5.3
							C88274805_P138056094	-5.7	-5.9	-6.4	-5.4
							C88336875_P138158895	-6.3	-6.5	-5.6	-4.8
							C88338116_P138160136	-7.4	-5.1	-6.3	-6
							C88357235_P138191839	-6.6	-4.7	-6	-6.1
							C88396496_P138278132	-6.4	-4.9	-6.9	-4.6
							C88443726_P138347033	-6	-4.5	-6.9	-5.4
							C88486867_P138405335	-5.9	-4.6	-6.8	-4.8
							C88490062_P138409458	-5.7	-5.8	-6.6	-4.3
							C88538805_P138492728	-6.1	-4.7	-6.8	-4.4
							C88546956_P138502561	-7.3	-4.7	-6.5	-5.9
							C88564291_P138528354	-6.6	-5	-7.7	-4.9
							C88650866_P138655487	-5.7	-5.3	-6.3	-4.6
							C88752095_P138833340	-7.2	-5.2	-6.2	-4.9
							C88805661_P138916577	-6.7	-5	-6.1	-5.5
							C88866802_P139020309	-6.5	-4.4	-5.4	-5.1
							C89086695_P139339822	-6	-4.3	-5.4	-4.5
							C89090653_P139343626	-6.5	-4.9	-7.4	-4.7
							C89108154_P139383607	-5.7	-4.2	-6.5	-4.7
							C89151003_P139421897	-6.4	-5	-5.6	-4.4
							C89160469_P139445465	-6.3	-6	-6.2	-5.3
							C89160734_P139446044	-6.4	-5.2	-6.9	-5.4
							C89161410_P139447544	-6.6	-5.3	-6.5	-5.6
							C89169439_P139455704	-6.2	-5.1	-6.6	-4.9
							C89194809_P139495166	-6.3	-4.5	-6.2	-5
							C89294900_P139638477	-6.6	-5.8	-6.2	-4.5
							C89304669_P139648593	-5.7	-4.4	-6.5	-5.3
							C89356145_P139730452	-7.3	-5.9	-5.6	-3.9
							C89356149_P139730454	-7.3	-6	-6.4	-5.8
							C89382080_P139753330	-6.5	-5.1	-6.7	-5.8
							C89384809_P139756424	-6.3	-5.1	-6.7	-4.7
							C89384812_P139756427	-6.2	-5.1	-6.8	-5.2
							C89384885_P139756500	-6.7	-5.2	-6.2	-5.1
							C89396854_P139768973	-7	-5.4	-5.8	-5.3
							C89424204_P139803653	-7.1	-5.1	-6.9	-5.7
							C89436731_P139819391	-6.8	-5	-5.1	-5.5
							C89484289_P139910904	-7	-5.4	-7.2	-5
							C89487991_P139886207	-6.5	-5.5	-7.3	-4.9
							C89525313_P139962473	-6.6	-4.8	-6.3	-5.4
							C89717365_P140256836	-6.1	-5.2	-6.8	-4.7
							C89753265_P140316011	-6.8	-4.6	-6.7	-5.5
							C89753470_P140316460	-6.6	-4.8	-6.7	-4.6
							C89753740_P140317028	-6.8	-5	-7	-4.9
							C89762052_P140330547	-6.4	-5	-6.4	-5.2
							C89762053_P140330548	-6.4	-5	-6.7	-5
							C89774025_P140345363	-6.8	-5.1	-6.3	-4.9
							C89800411_P140385236	-7.6	-5.1	-6.7	-4.8
							C89808639_P140397489	-6.7	-5.1	-6.4	-4.6
							C89854710_P140458347	-7.3	-5.4	-6.1	-4.5
							C89989699_P140667099	-6.3	-5.5	-6.4	-5.1
							C89990516_P140669716	-6.3	-5.4	-6.3	-6.2
							C90033790_P140728142	-6.3	-5.7	-6.5	-5.3
							C90095816_P140821880	-7.5	-5.1	-6.4	-6.2
							C90165722_P140945904	-5.9	-5.1	-5.9	-4.7
							C90165950_P140964725	-6.4	-4.7	-5.9	-5
							C90243579_P141066986	-6	-6.8	-6.7	-4.6
							C90267758_P141108309	-5.8	-4.3	-7.6	-6.1
							C90268039_P141108600	-6.1	-5.1	-6.4	-4.6
							C90304576_P141168610	-6.5	-4.8	-7.8	-4.9
							C90311428_P141185039	-6.5	-5.3	-6.5	-4.7
							C90314793_P141205234	-6.7	-4.4	-6.1	-4.9
							C90316240_P141206769	-6.5	-4.9	-6.2	-4.8
							C90316241_P141206770	-6.4	-5	-7.3	-5.3
							C90316704_P141207070	-6.2	-5.1	-5.6	-5.1
							C90362242_P141262911	-7.1	-5.3	-6.2	-5
							C90366491_P141267168	-6.7	-5.2	-5.6	-4.5
							C90375909_P141297916	-6.7	-4.5	-6.2	-4.7
							C90385328_P141328418	-6.2	-5.7	-5.9	-4.7
							C90386391_P141309663	-6.4	-4.7	-6.2	-5.5
							C90387387_P141310659	-7	-5	-6.5	-4.8
							C90433108_P141417016	-6.2	-5	-6.3	-4.9
							C90439460_P141402369	-6.7	-5.2	-6.7	-4.9
							C90516920_P141547885	-6.6	-5.4	-6.6	-4.8
							C90544509_P141580328	-6	-4.9	-6.4	-5.3
							C90567476_P141641981	-6.5	-4.6	-6.6	-4.8
							C90572957_P141648351	-6.6	-6.2	-6	-4.9
							C90575262_P141650691	-6.9	-4.7	-6.3	-6.1
							C90575658_P141651087	-6.7	-4.9	-6	-4.5
							C90577513_P141652942	-6.6	-4.9	-5.9	-4.9
							C90603075_P141713485	-5.9	-5.9	-7.2	-4.6
							C90641713_P141780057	-7	-5.2	-6.3	-5.2
							C90642503_P141780590	-7.2	-4.9	-7.2	-4.8
							C90690925_P141852182	-7.4	-4.8	-6.7	-4.9
							C90696062_P141861949	-6.5	-5.5	-6.1	-4.5
							C90696063_P141861951	-6.5	-5.3	-6.3	-5.4
							C90696152_P141863430	-6.3	-6	-6.6	-5.2
							C90747795_P141952750	-6.6	-4.4	-7.2	-6.1
							C90758040_P141969744	-5.7	-4.7	-6.7	-4.3
							C90787980_P142021412	-6.2	-4.4	-6.7	-4.5
							C90925849_P142231864	-6.5	-4.6	-6.2	-4.5
							C90925851_P142231867	-6.6	-4.5	-6.5	-4.9
							C90931831_P142249281	-6.6	-4.8	-6.9	-4.5
							C90934217_P142251673	-6.4	-5.1	-7.4	-4.8
							C90934417_P142251873	-6.6	-4.9	-6.2	-4.5
							C90934789_P142257113	-6.1	-4.6	-6.4	-4.8
							C90942621_P142264203	-5.8	-5.5	-6.1	-5.6
							C90944723_P142266305	-6.7	-5.2	-6.2	-5.7
							C90957528_P142307523	-6.2	-5.3	-5.8	-5.9
							C90957730_P142307609	-5.9	-5.2	-6.2	-5.6
							C91016781_P142410092	-6.6	-4.7	-6.1	-4.5
							C91017891_P142399216	-7.3	-4.8	-6.1	-4.8
							C91019119_P142400446	-7	-5	-6.3	-5.1
							C91128805_P142558847	-6.3	-4.4	-6.6	-4.7
							C91136855_P142597624	-5.9	-5.2	-6.6	-5.5
							C91138444_P142704113	-6	-6.2	-6.2	-6.1
							C91256362_P142724557	-6	-5.4	-5.5	-5.3
							C91354847_P142938422	-6.5	-4.7	-6.4	-4.9
							C91356586_P142927906	-6.8	-4.5	-6	-4.4
							C91356588_P142927908	-6.9	-4.8	-5.9	-4.5
							C91393696_P143009644	-5.7	-4.8	-6.4	-4.5
							C91433203_P143086900	-5.9	-4.7	-6.9	-4.8
							C91451999_P143108863	-6.4	-5.1	-7.1	-4.9
							C91460417_P143130571	-6	-5	-6.3	-5.2
							C91470751_P143140940	-6.1	-4.5	-5.7	-4.6
							C91470769_P143152734	-6.2	-4.5	-5.9	-4.6
							C91473518_P143158793	-6.3	-5.3	-5.9	-5.3
							C91475318_P143145510	-7	-4.3	-6.9	-4.9
							C91493335_P143176803	-6.1	-4.8	-6.5	-5.1
							C91494314_P143177792	-5.8	-4.9	-6.5	-4.5
							C91499529_P143187550	-6.5	-5.3	-5.9	-4.9
							C91514516_P143206251	-6.5	-4.9	-5.9	-4.7
							C91523533_P143224932	-6.1	-4.6	-6.5	-4.4
							C91561662_P143288357	-5.7	-4.8	-5.9	-5.1
							C91562943_P143294721	-7.4	-5	-6.2	-4.8
							C91675650_P143547068	-6.5	-4.5	-6	-4.8
							C91722921_P143593986	-6.1	-4.6	-6.3	-4.5
							C91777811_P143698769	-6.8	-4.4	-6.8	-4.7
							C91859445_P143809874	-6.1	-5.6	-5.9	-5.9
							C91865379_P143827399	-7.7	-4.9	-6.2	-5.1
							C91929381_P143910973	-5.8	-4.4	-6.5	-4.6
							C91995694_P144020786	-6.6	-5.2	-6	-5.1
							C92035103_P144084263	-6	-5.5	-5.8	-5.2
							C92047331_P144117878	-7.5	-6.2	-5.5	-6
							C92057962_P144121721	-7.1	-4.7	-7.8	-4.8
							C92149352_P144276983	-7.2	-5	-6.3	-5.1
							C92176378_P144313222	-6.5	-6.2	-6	-6.1
							C92181116_P144326404	-6.8	-6.3	-6.8	-5.9
							C92202907_P144370044	-6.8	-6	-6.6	-5.8
							C92205685_P144376364	-6.6	-5.3	-7.2	-5.4
							C92206039_P144377061	-6.4	-5.2	-5.8	-5
							C92206749_P144378504	-6.8	-5.2	-6.3	-4.7
							C92208312_P144357611	-8	-5.7	-6.5	-5.1
							C92274220_P144462076	-6.1	-5.4	-7.4	-5.1
							C92325148_P144523793	-6.8	-6.4	-7.3	-6.2
							C92420915_P144673154	-6	-4.8	-7.6	-4.8
							C92615188_P144962908	-7	-5.7	-6.6	-6
							C92629674_P144988886	-6.5	-4.6	-6.6	-5
							C92714857_P145119269	-6.5	-4.8	-7.1	-5.2
							C92715070_P145119736	-6.7	-5.1	-6.1	-5.3
							C92735335_P145155518	-6.5	-5	-6.8	-5
							C92771764_P145262987	-6.7	-5.1	-6.6	-5.2
							C92772194_P145263035	-7.5	-5.5	-7.9	-5.4
							C92773113_P145264563	-7	-5.5	-6.1	-5.4
							C92773137_P145264607	-6.4	-4.7	-6.4	-4.3
							C92777560_P145239544	-7.1	-4.9	-6.7	-5
							C92778458_P145243112	-7	-5.5	-6.1	-5.2
							C92779642_P145247975	-6.1	-4.5	-6.3	-4.4
							C92780963_P145253501	-7	-5.8	-6.5	-6
							C92781885_P145256240	-6.9	-5.5	-6.4	-5.5
							C92781886_P145256249	-6.8	-5.5	-6.9	-5.5
							C92782170_P145257105	-6.3	-5.3	-7.8	-5.4
							C92782313_P145257649	-6.6	-5.1	-7.2	-5.2
							C92798076_P145291408	-7	-5.7	-6.7	-5.8
							C92798335_P145301181	-7.3	-5.8	-6.8	-5.5
							C92832266_P145342347	-7.1	-5	-6.8	-5
							C92860557_P145430365	-6.4	-5.2	-6.2	-5.3
							C92860616_P145387810	-5.8	-4.7	-6.7	-4.8
							C92860777_P145430423	-5.9	-5	-6.7	-4.8
							C92921866_P145474832	-6.3	-5.3	-6.7	-5.1
							C92924528_P145485210	-6.7	-5.2	-6.6	-5.5
							C92941244_P145507418	-6.7	-5.2	-6.9	-5
							C92941248_P145507424	-6.7	-4.7	-7	-5
							C92943382_P145510650	-6.6	-4.3	-6.8	-5
							C92985633_P145574926	-5.7	-5.1	-6.6	-4.6
							C92986039_P145575332	-6	-4.7	-6.6	-4.6
							C92986092_P145575385	-5.9	-4.3	-5.9	-4.4
							C92997565_P145591147	-6	-4.5	-5.9	-4.4
							C92999202_P145596509	-6	-4.9	-6.6	-4.4
							C93013114_P145619305	-6.3	-4.8	-6.5	-5
							C93014321_P145611390	-6.3	-5.6	-7.3	-4.6
							C93014929_P145616642	-6.7	-4.9	-7.3	-5.6
							C93198580_P145910963	-6.6	-5.4	-6.5	-4.7
							C93364500_P146171141	-6	-5	-5.8	-5.6
							C93425674_P146284532	-6.4	-5.7	-5.9	-5
							C93430539_P146299527	-6.5	-5.1	-5.7	-5.7
							C93436085_P146306277	-6.1	-5.1	-5.7	-5.1
							C93436287_P146309947	-6.8	-4.6	-6	-4.9
							C93590832_P146585267	-6.5	-4.5	-6.6	-4.7
							C93592525_P146591234	-6	-4.9	-6.2	-4.5
							C93609088_P146620050	-7	-5.3	-6.7	-5.5
							C93637821_P146658000	-6.1	-4.8	-5.9	-4.9
							C93680769_P146738606	-6.5	-4.6	-7	-4.9
							C93689500_P146748485	-6.2	-5	-6.5	-5.1
							C93746436_P146873642	-6.4	-5	-6.6	-4.8
							C93803947_P146968968	-6	-5.1	-6.3	-4.9
							C93829729_P147036723	-6.7	-4.8	-6.5	-5
							C93830163_P147029697	-6.7	-4.4	-6.4	-5.1
							C93851931_P147088910	-6	-4.7	-6.3	-4.6
							C93893077_P147160759	-6.1	-4.5	-7	-4.8
							C93958142_P147262238	-5.9	-5	-6	-4.5
							C93975785_P147291799	-5.6	-4.5	-6.4	-4.8
							C93975847_P147291861	-6.2	-5.7	-6.2	-4.8
							C94052497_P147398368	-6.6	-4.8	-5.6	-5.5
							C94063331_P147409417	-6.5	-4.9	-5.9	-4.7
							C94076224_P147435024	-6	-4.8	-6.6	-5
							C94114833_P147483652	-6.7	-5	-6.9	-4.9
							C94220723_P147661165	-6.7	-4.9	-6.2	-4.9
							C94223201_P147663656	-6.4	-4.9	-5.8	-5.1
							C94225873_P147666328	-6.9	-5	-5.9	-5
							C94226698_P147667153	-7.2	-4.8	-5.4	-4.9
							C94236184_P147692422	-7.2	-4.2	-6.1	-4.8
							C94237783_P147683108	-6.1	-5.3	-6.9	-4.6
							C94238549_P147690044	-5.9	-4.7	-5.9	-4.7
							C94238907_P147693993	-6.6	-4.8	-6.6	-4.8
							C94238908_P147693994	-6.2	-5	-6.6	-4.7
							C94239081_P147694091	-6.2	-4.6	-6.2	-5.1
							C94241196_P147700347	-6.2	-4.8	-6.9	-4.9
							C94241228_P147700379	-6.1	-4.8	-7.2	-4.7
							C94295587_P147788383	-6.5	-6.1	-6.5	-4.7
							C94295590_P147788386	-6.5	-10.8	-6.6	-5.8
							C94303129_P147800750	-6.9	-4.6	-6.3	-10.2
							C94303275_P147804086	-14.5	-5.6	-6.2	-4.6
							C94307910_P147818627	-6	-6.6	-6.3	-6.3
							C94313220_P147822053	-7.1	-4.4	-6.1	-6
							C94313220_P147822089	-8.2	-4.8	-6.2	-4.6
							C94322596_P147831544	-6.1	-4.7	-6.3	-5.2
							C94331011_P147848080	-6.8	-4.7	-5.9	-4.8
							C94331399_P147848468	-6.7	-5	-5.9	-4.8
							C94333323_P147850392	-6.6	-4.9	-7.2	-4.8
							C94336504_P147857253	-6.2	-4.9	-14.1	-4.6
							C94336505_P147857254	-6.1	-4.9	-5.6	-4.7
							C94361206_P147891301	-6.3	-5	-7.6	-5
							C94367770_P147913777	-6.4	-5.2	-8.3	-4.8
							C94380126_P147920487	-6.9	-4.4	-5.8	-5.8
							C94407015_P147953067	-5.7	-4.5	-6.6	-4.2
							C94441920_P148022504	-6.2	-5.4	-6.8	-4.3
							C94461604_P148061018	-7.2	-4.6	-6.1	-5.4
							C94506616_P148135679	-6.1	-4.7	-5.8	-4.6
							C94506684_P148135768	-6.2	-5	-5.8	-4.6
							C94536224_P148186666	-5.6	-4.8	-6.3	-4.3
							C94541450_P148202393	-6.2	-5.4	-6.2	-4.3
							C94560301_P148225745	-6.3	-5	-6.9	-5.3
							C94562872_P148228321	-6	-5.1	-5.8	-4.8
							C94563080_P148228529	-6.9	-5	-6.2	-5.1
							C94572728_P148244329	-5.8	-5.7	-6.9	-4.7
							C94576305_P148253169	-7	-4.4	-6.2	-5.8
							C94588429_P148272551	-6	-4.9	-5.9	-4.4
							C94590531_P148273881	-6.5	-5	-5.6	-5.2
							C94591457_P148274808	-6.3	-4.8	-5.9	-5.6
							C94596492_P148281888	-6.4	-4.5	-6.4	-4.7
							C94619037_P148320021	-6.1	-4.8	-6	-4.7
							C94637146_P148339538	-5.8	-5	-6.6	-4.8
							C94639739_P148342152	-6.3	-5.2	-5.8	-5.4
							C94667561_P148384981	-6.1	-4.8	-7	-5.2
							C94696096_P148426532	-6.3	-5.1	-5.8	-5.1
							C94696386_P148426822	-6.5	-4.7	-6.2	-5
							C94723426_P148467492	-6.5	-5.6	-6.2	-5
							C94743324_P148494339	-7	-5.1	-5.8	-5.3
							C94746349_P148497366	-6.5	-5.2	-6	-4.9
							C94747156_P148501825	-6.6	-4.6	-5.8	-5.1
							C94747680_P148502349	-6	-5.6	-6.6	-4.3
							C94747913_P148515650	-6.3	-4.6	-6.1	-5.6
							C94747935_P148502604	-6.4	-5.3	-6.1	-5
							C94748165_P148502834	-6.6	-5.1	-6.4	-5.4
							C94748242_P148502911	-6.5	-5	-6.5	-4.7
							C94802591_P148593156	-6.5	-4.7	-6.9	-5.6
							C94806230_P148597457	-6.5	-4.8	-6.5	-4.9
							C94807537_P148598774	-5.9	-5.4	-6.8	-4.8
							C94815943_P148611097	-6.5	-4.4	-5.9	-4.7
							C94882963_P148725872	-6.5	-4.8	-6.7	-5.3
							C94892119_P148742532	-5.4	-5	-6.4	-4.4
							C94967060_P148862606	-5.7	-5.6	-7.1	-4.5
							C95007635_P148933659	-6.6	-5.2	-6.4	-5
							C95031304_P148974475	-7.4	-5.5	-6.5	-5.2
							C95041376_P148986795	-6.6	-5.7	-5.9	-5.1
							C95045066_P149004637	-6.6	-4.8	-6.6	-5.6
							C95045369_P149000857	-6.4	-5.1	-6.3	-5.4
							C95045863_P149001293	-6.6	-4.8	-5.6	-5
							C95045869_P149005150	-6.4	-5.5	-5.9	-5.1
							C95045996_P149005227	-6.5	-5.1	-6.6	-4.8
							C95046076_P149001534	-6	-4.8	-7.3	-5.7
							C95046446_P149005506	-6	-4.6	-7	-5.1
							C95046978_P149002637	-6	-4.6	-6.7	-5.1
							C95047071_P149005901	-5.8	-5	-6.2	-5
							C95047633_P149012593	-6.4	-5.6	-6.4	-4.8
							C95058344_P149038345	-6.8	-5.9	-6.4	-5.3
							C95170323_P151375353	-7.5	-5.3	-6.7	-5.8
							C95352425_P149764194	-7	-6.1	-6.4	-5.8
							C95362899_P149786350	-7.7	-5.1	-5.9	-5.3
							C95376316_P149808401	-6.7	-6.1	-6	-5.8
							C95376584_P149808720	-7.5	-6.1	-6.3	-6.1
							C95381174_P149817683	-6.9	-4.4	-6.3	-5.4
							C95400729_P149859592	-6.5	-5.3	-6.7	-4.5
							C95403872_P149866039	-6.1	-4.9	-7.5	-5.5
							C95405188_P149868794	-6.8	-5.7	-6.9	-4.8
							C95409451_P149875368	-6.3	-4.6	-7.6	-5.7
							C95442928_P149928064	-6.5	-6.3	-7.8	-4.5
							C95464449_P149956725	-5.8	-5.8	-7.4	-6
							C95474700_P155897565	-7.9	-4.9	-6.7	-5.7
							C95480304_P151403666	-7.8	-5.4	-6.1	-4.9
							C95497545_P150080872	-6.1	-5.7	-7.3	-5.3
							C95502747_P150090504	-7.3	-5.5	-6.2	-5.5
							C95505836_P150096225	-7.5	-5.9	-6.7	-5.2
							C95519353_P150123581	-7.1	-4.8	-6.1	-5.8
							C95527632_P150139679	-8	-4.8	-8	-4.8
							C95534054_P150158797	-5.7	-6.1	-7.3	-5.4
							C95534743_P150162133	-6.1	-10.4	-6	-5.8
							C95544874_P150192727	-6.9	-5.5	-7.1	-10.2
							C95544874_P150192728	-13.8	-5.8	-7.4	-6.1
							C95551458_P150230500	-6.6	-5.8	-6.8	-6.1
							C95551460_P150230502	-6.7	-6.5	-7.3	-6.2
							C95551461_P150230503	-6.8	-6.6	-6	-6.4
							C95786083_P150682859	-7.6	-6.3	-6	-6.8
							C95786088_P150682867	-8.5	-5.7	-7.3	-6.9
							C95786090_P150682870	-7.4	-6.5	-12.9	-5.6
							C95929431_P151048377	-7.1	-5.6	-7.5	-6.3
							C95933211_P151055537	-7.3	-6	-6.5	-5.8
							C95944101_P151078543	-7.1	-4.4	-6.5	-5.7
							C95970132_P151138323	-6.8	-5	-8.4	-4.5
							C95970855_P151141712	-5	-4.3	-7.3	-6
							C95971224_P151142310	-7.4	-4.9	-8.2	-4.6
							C95985195_P151165095	-6	-5.3	-7	-4.4
							C95997560_P151182277	-7.1	-5.7	-7.7	-5.5
							C96012017_P151209711	-7.2	-6.5	-7	-5.8
							C96015174_P151213930	-7.2	-5.7	-6.9	-6.5
							C96049837_P151275568	-7.4	-5.7	-5	-5.6
							C96077096_P151319032	-7.3	-5.5	-7.1	-5.6
							C96078798_P151338806	-7.6	-4.7	-6	-5.3
							C96151855_P151466517	-6.5	-6.4	-7.2	-5.1
							C96166405_P151491203	-7.2	-5.6	-6.9	-6
							C96170883_P151504032	-6.8	-6.7	-7.9	-5.4
							C96179632_P151541435	-7.6	-5.2	-7.8	-6.9
							C96205448_P151593762	-7.1	-5.4	-7.6	-5.7
							C96205637_P151587348	-6.8	-5.4	-7.6	-5.5
							C96223283_P151619544	-7.3	-5.7	-6.5	-5.4
							C96241645_P151680083	-7.8	-5.9	-7	-5.8
							C96243520_P151680393	-6.8	-5.6	-6.5	-5.6
							C96251544_P151703416	-7	-5.5	-7.8	-5.1
							C96261862_P151717392	-7.1	-5.3	-7.2	-4.9
							C96263326_P151726049	-7.4	-5.7	-6.6	-5.5
							C96296992_P151826383	-7.1	-9.9	-7.2	-5.5
							C96330929_P151978159	-13.1	-6.3	-7.6	-10.2
							C96430788_P152221872	-7.3	-5.5	-6.8	-5.9
							C96445243_P152266176	-6.3	-5.5	-7	-5.6
							C96461955_P152320975	-7.5	-5.5	-6.7	-5.5
							C96501577_P152465614	-7	-4.9	-7	-5.7
							C96507884_P152489547	-6.6	-4.6	-6.7	-5.8
							C96601204_P152676123	-5.8	-5.4	-13.4	-4.9
							C96833550_P153168670	-6.6	-5.2	-7.3	-5.9
							C96838687_P153196325	-6.8	-5	-6.3	-5.2
							C96841879_P153206511	-6.8	-4.9	-7.8	-5.2
							C96844061_P153210523	-6.3	-6.3	-6.7	-4.9
							C96905111_P153366080	-7.8	-5.4	-6.6	-5.9
							C96912440_P153379883	-6.3	-6.3	-6	-5.1
							C96999398_P153531779	-7.3	-5.3	-6.8	-6.1
							C97019793_P153566588	-6.4	-5.5	-6.9	-5.4
							C97026671_P153573899	-6.2	-5	-6.4	-5.5
							C97059368_P153640869	-6.8	-5.8	-6.4	-5.5
							C97089473_P153701239	-6.7	-5.1	-7.2	-5
							C97091391_P153703777	-6.2	-5.6	-6	-5.8
							C97097159_P153728786	-7.5	-5	-7.2	-5.2
							C97100622_P153719423	-7	-4.8	-6.5	-5.9
							C97103032_P153731016	-6.2	-6.3	-6.6	-5.9
							C97112846_P153746891	-7.8	-6	-6.6	-5.2
							C97140532_P153786174	-7.3	-5.5	-7	-5.3
							C97155611_P153827296	-7.2	-5.3	-7.7	-5.2
							C97155614_P153827297	-6.6	-5.4	-6.6	-5.2
							C97155614_P153827300	-6.6	-5.8	-6.3	-5
							C97220628_P153947082	-6.2	-5.2	-7.6	-5
							C97231379_P153956904	-6.6	-4.7	-7.1	-4.5
							C97248296_P154004158	-6.5	-4.5	-6.7	-5.7
							C97257940_P154015428	-7	-5.7	-6.5	-4.8
							C97303028_P154103461	-6.2	-5	-6.7	-5
							C97334391_P154149682	-7.6	-4.4	-6.6	-4.6
							C97367301_P154201177	-6.9	-5.2	-6.6	-5.2
							C97388135_P154235009	-6.2	-5.6	-6.5	-5.4
							C97426247_P154307512	-6.6	-7.4	-7.6	-7.4
							C97433070_P154321478	-6.5	-4.3	-6.7	-4.3
							C97433401_P154322815	-9.8	-5.1	-6.6	-4.7
							C97449582_P154349134	-6.1	-5.4	-6.9	-4.9
							C97467292_P154384178	-6.4	-5.6	-9.6	-5.6
							C97472215_P154389650	-7.5	-4.9	-5.7	-4.8
							C97507828_P154466061	-6.7	-5	-6.5	-5.5
							C97534797_P154553386	-6.4	-5	-7.2	-5.4
							C97554193_P154590261	-6.8	-5.1	-6.7	-5.3
							C97554197_P154590267	-6.5	-5.1	-6.3	-5
							C97555486_P154591874	-6.5	-5.2	-7	-5
							C97556073_P154607396	-6.3	-5.2	-7	-5.1
							C97561525_P154614146	-6.7	-4.3	-6.3	-4.5
							C97570821_P154633802	-6.9	-4.7	-6.1	-4.7
							C97589757_P154658024	-5.5	-4.9	-6.5	-4.8
							C97622931_P154765443	-6.2	-5	-7.1	-5.1
							C97623159_P154734124	-6.4	-5.4	-6.2	-5.3
							C97677978_P154897785	-6.6	-6	-6.4	-5.7
							C97678474_P154898302	-6.6	-5	-6.4	-5
							C97695122_P154936543	-7.2	-6.1	-6.5	-6.2
							C97706257_P154964553	-6.5	-4.5	-6.9	-4.5
							C97728159_P155023398	-7.5	-4.9	-7	-4.9
							C97750902_P155080806	-6.2	-5.1	-6.3	-5.1
							C97817276_P155244856	-6.3	-4.7	-7.5	-5
							C97831813_P155278709	-6.6	-5.2	-5.8	-4.9
							C97832040_P155269967	-6.5	-4.9	-6	-4.9
							C97836340_P155274285	-6.3	-5	-6.5	-4.8
							C97846396_P155290677	-7.2	-5.3	-6.1	-5.5
							C97874190_P155351196	-6.5	-5.9	-6.7	-5.6
							C97877084_P155346014	-6.7	-4.9	-6.4	-5.1
							C97877159_P155346089	-6.7	-6.7	-6.7	-6.7
							C97919259_P155423252	-6.4	-6.8	-6.3	-6.8
							C97957252_P155547372	-8.2	-6.6	-8.4	-6
							C97957253_P155547418	-8.2	-5.5	-9.2	-5
							C97957253_P155547419	-8	-4.6	-7.9	-5
							C97967795_P155576859	-6.2	-5.4	-6.9	-5.8
							C97991996_P155632879	-7	-6.7	-6.8	-5
							C98022130_P155698042	-6.8	-5.1	-7.2	-4.9
							C98039818_P155760744	-6.9	-6.6	-7	-6.8
							C98045935_P155776002	-8.5	-5.2	-8.8	-5.2
							C98060906_P155813907	-6.5	-5.4	-6.3	-6.2
							C98065045_P155825773	-7.1	-5.2	-6.9	-6.1
							C98065133_P155824946	-7.1	-4.6	-8	-4.6
							C98224794_P156218868	-7.6	-5.5	-8.7	-6.4
							C98224796_P156218869	-9.1	-7.4	-9.5	-6.8
							C98224796_P156218870	-9	-7.4	-9.2	-7.3
							C98224797_P156218871	-8.6	-7.1	-8.6	-6.5
							C98224797_P156218872	-8.6	-7.3	-8.5	-6.5
							C98224803_P156217719	-8.9	-6.9	-9.8	-7.8
							C98228135_P156223902	-8.9	-8	-9.5	-7.6
							C98228462_P156224720	-9.4	-6.8	-9	-7
							C98228469_P156224727	-8.2	-6.9	-9.3	-7.2
							C98230495_P156229119	-8.1	-6.5	-8.3	-6.3
							C98236893_P156244158	-7.1	-5.7	-7.2	-4.9
							C98255774_P156289265	-7	-5.5	-7	-5.4
							C98268986_P156308126	-7.1	-6	-7.1	-5.8
							C98309160_P156378828	-6.8	-6.2	-7.1	-5.9
